# Supplementary material for: Association between exposure to urinary metal and all-cause and cardiovascular mortality in US adults
Source: PLoS One. 2024 Dec 27;19(12):e0316045. doi: 10.1371/journal.pone.0316045 (PMC11676533; doi:10.1371/journal.pone.0316045)
Supplement: S1 Data — (CSV) [file pone.0316045.s009.csv]

Year	seqn	sdmvpsu	sdmvstra	age	sex	eth	marital	PIR	edu	BMI	Hypertension	creatinine	alcohol_user	mortstat	ucod_leading	permth_exm	smoke	hiq	diabetes	stroke	cancer	cvd	ba	cd	co	cs	mo	pb	sb	tl	agegroup	BMIgroup	ba_std	cd_std	co_std	cs_std	mo_std	pb_std	sb_std	tl_std	lnba_std	lncd_std	lnco_std	lncs_std	lnmo_std	lnpb_std	lnsb_std	lntl_std
1999-2000	5	2	8	49	male	white	married_partner	5	college graduate or above	29.1	yes	172.0022624	moderate	Assumed alive	alive	244	yes	yes	no	no	no	no	1.8	0.472675	0.29	6.5	109.1	0.7	0.19	0.29	40-59	25-29.9	0.010464979	0.002748074	0.001686024	0.037790201	0.634293982	0.004069714	0.001104637	0.001686024	-4.468458227	-5.586513086	-5.919693121	-3.249587626	-0.453667423	-5.284470891	-6.163612448	-5.919693121
1999-2000	55	2	9	61	female	other	alone	3.33	college graduate or above	23.2	no	132.0022624	heavy	Assumed alive	alive	243	yes	yes	yes	no	no	no	0.6	0.7352	0.29	6.5	44.8	1.3	0.11	0.22	¡Ý60	£¼25	0.004545377	0.005569602	0.002196932	0.04924158	0.339388122	0.009848316	0.000833319	0.001666638	-5.194790736	-5.025302102	-5.745563666	-2.990912303	-1.077668776	-4.523745414	-6.301627266	-5.926936738
1999-2000	66	1	3	37	male	mexican	alone	4.13	college graduate or above	30.38	no	35.99547511	former	Assumed alive	alive	236	no	yes	no	no	no	no	0.2	0.0926	0.05	1.2	12	0.2	0.03	0.05	20-39	¡Ý30	0.005556254	0.002572546	0.001389063	0.033337524	0.333375236	0.005556254	0.000833438	0.001389063	-5.027335887	-5.634476893	-6.036853838	-3.371516541	-1.095491456	-5.027335887	-6.301562337	-6.036853838
1999-2000	69	1	7	27	male	black	alone	2.57	college graduate or above	40.24	no	174.0045249	moderate	Assumed alive	alive	244	no	no	no	no	no	no	0.6	0.16725	0.21	4.6	32.2	1.2	0.18	0.19	20-39	¡Ý30	0.003448186	0.000961182	0.001206865	0.026436094	0.185052659	0.006896372	0.001034456	0.001091926	-5.415258863	-6.234207977	-6.116182247	-3.595895828	-1.681725533	-4.841351817	-6.197526888	-6.169670284
1999-2000	77	2	8	25	male	white	married_partner	2.99	college graduate or above	25.85	no	140	heavy	Assumed alive	alive	246	yes	yes	no	no	no	no	4.9	0.1707	0.41	7.4	18.8	0.5	0.07	0.4	20-39	25-29.9	0.035	0.001219286	0.002928571	0.052857143	0.134285714	0.003571429	5.00E-04	0.002857143	-3.324236341	-6.110569885	-5.539479423	-2.921420241	-2.000366335	-5.387929525	-6.502290171	-5.557828562
1999-2000	86	2	1	63	female	white	alone	2.16	high school graduate/ged or equivalent	31.88	no	20.99547511	moderate	Assumed alive	alive	236	yes	yes	no	no	yes	no	0.8	0.315225	0.05	0.8	10.5	0.2	0.09	0.07	¡Ý60	¡Ý30	0.038103448	0.015013949	0.002381466	0.038103448	0.500107759	0.009525862	0.004286638	0.003334052	-3.241544625	-4.134295102	-5.689446078	-3.241544625	-0.690934114	-4.553919996	-5.242572787	-5.441252441
1999-2000	188	1	1	38	female	white	married_partner	4.24	high school graduate/ged or equivalent	28.63	yes	25	mild	Assumed alive	alive	232	no	yes	no	no	no	no	0.3	0.065025	0.1	1.1	4.9	0.07	0.08	0.03	20-39	25-29.9	0.012	0.002601	0.004	0.044	0.196	0.0028	0.0032	0.0012	-4.342805922	-5.626543694	-5.298317367	-3.101092789	-1.62455155	-5.572754212	-5.472670754	-6.119297919
1999-2000	190	1	7	65	male	black	married_partner	5	college graduate or above	22.82	yes	227.0022624	moderate	Assumed alive	alive	244	yes	yes	no	no	no	no	0.7	1.78825	0.51	5.4	60.2	2.7	0.58	0.41	¡Ý60	£¼25	0.00308367	0.007877675	0.002246674	0.023788309	0.265195595	0.011894155	0.002555041	0.001806149	-5.500759257	-4.724215604	-5.730124301	-3.697383142	-1.323523922	-4.350981203	-5.639388791	-5.875942056
1999-2000	192	2	11	30	female	black	married_partner	0.92	high school graduate/ged or equivalent	26.48	no	139.0045249	former	Assumed alive	alive	230	no	yes	no	no	no	no	0.9	0.908125	2.23	4.2	71.7	0.6	0.15	0.14	20-39	25-29.9	0.006474609	0.006533061	0.016042643	0.030214844	0.515810547	0.004316406	0.001079102	0.001007161	-4.896243419	-4.888453851	-4.072036651	-3.466861536	-0.660078919	-5.236957721	-6.17581942	-6.211033765
1999-2000	194	1	3	44	female	mexican	married_partner	1.75	less than 9th grade	31.54	no	150	former	Assumed alive	alive	239	no	yes	no	no	yes	no	0.4	0.780875	1.06	6.7	58.7	1.8	0.05	0.48	40-59	¡Ý30	0.002666667	0.005205833	0.007066667	0.044666667	0.391333333	0.012	0.000333333	0.0032	-5.608472295	-5.082265569	-4.820014934	-3.086386642	-0.93564346	-4.342805922	-6.620073207	-5.472670754
1999-2000	197	2	7	74	male	other	alone	1.44	less than 9th grade	27.39	yes	49.00452489	former	Assumed alive	alive	248	yes	yes	no	no	no	no	0.8	0.186875	0.17	2.1	26.7	0.5	0.03	0.07	¡Ý60	25-29.9	0.016325023	0.003813423	0.003469067	0.042853186	0.544847645	0.010203139	0.000612188	0.00142844	-4.055603401	-5.336346731	-5.410575526	-3.126907915	-0.60541538	-4.491561234	-6.43016279	-6.020506401
1999-2000	221	1	9	85	male	black	alone	2.57	less than 9th grade	27.1	yes	114.0045249	former	Assumed deceased	Diseases of heart (I00-I09, I11, I13, I20-I51)	101	no	yes	no	no	no	no	2.1	0.77315	0.2	5.7	57.4	1.5	0.12	0.17	¡Ý60	25-29.9	0.018420321	0.006781748	0.001754316	0.049998015	0.503488787	0.013157372	0.00105259	0.001491169	-3.941435262	-4.855974241	-5.894586022	-2.975968559	-0.684209664	-4.257519766	-6.188652966	-5.995003248
1999-2000	234	2	3	69	female	mexican	alone	2.93	less than 9th grade	30.1	no	142.0022624	never	Assumed alive	alive	248	no	yes	no	no	no	no	3	0.573725	0.63	6.9	28.5	1.5	0.15	0.17	¡Ý60	¡Ý30	0.021126424	0.004040253	0.004436549	0.048590775	0.200701028	0.010563212	0.001056321	0.001197164	-3.81098273	-5.290299093	-5.214610789	-3.003950448	-1.600968739	-4.459926601	-6.186836719	-6.12058783
1999-2000	257	2	1	75	male	white	married_partner	2.49	high school graduate/ged or equivalent	35.1	yes	95.99547511	mild	Assumed deceased	Diseases of heart (I00-I09, I11, I13, I20-I51)	127	no	yes	no	no	no	yes	0.8	0.23145	0.43	5.8	29.8	1.1	0.1	0.16	¡Ý60	¡Ý30	0.008333726	0.002411051	0.004479378	0.060419514	0.310431299	0.011458873	0.001041716	0.001666745	-4.674120972	-5.680734782	-5.206763725	-2.790027669	-1.166576515	-4.385322184	-6.193964762	-5.926896566
1999-2000	259	2	12	54	male	white	married_partner	5	high school graduate/ged or equivalent	31.66	no	70	heavy	Assumed deceased	All other causes (residual)	162	yes	yes	no	no	no	no	1.7	0.5157	0.17	4.9	38.8	1.1	0.12	0.18	40-59	¡Ý30	0.024285714	0.007367143	0.002428571	0.07	0.554285714	0.015714286	0.001714286	0.002571429	-3.677515695	-4.783442808	-5.675611598	-2.645075402	-0.588272497	-4.091491493	-5.909226449	-5.634789603
1999-2000	269	2	8	31	male	white	married_partner	5	college graduate or above	26.76	no	120.9954751	former	Assumed alive	alive	245	yes	yes	no	no	no	no	0.9	0.34145	0.38	3.3	29.8	0.6	0.13	0.2	20-39	25-29.9	0.007438295	0.002822006	0.003140613	0.027273747	0.246290202	0.004958863	0.00107442	0.001652954	-4.774975042	-5.56697977	-5.486911359	-3.565821566	-1.397192725	-5.122875567	-6.178073517	-5.932081401
1999-2000	274	2	11	69	female	white	married_partner	3.73	college graduate or above	29.74	yes	55	never	Assumed deceased	Diseases of heart (I00-I09, I11, I13, I20-I51)	154	no	yes	yes	no	no	yes	0.8	0.26755	0.32	5.2	20.6	0.7	0.07	0.11	¡Ý60	25-29.9	0.014545455	0.004864545	0.005818182	0.094545455	0.374545455	0.012727273	0.001272727	0.002	-4.163986995	-5.138830301	-4.988162438	-2.348153181	-0.979375764	-4.288370715	-6.086774727	-5.80914299
1999-2000	275	2	3	72	male	white	married_partner	2.13	high school graduate/ged or equivalent	34.02	yes	154.0045249	former	Assumed alive	alive	248	yes	yes	no	no	no	no	0.8	0.493575	0.47	5.3	114.3	1.1	0.17	0.35	¡Ý60	¡Ý30	0.005194653	0.003204938	0.003051858	0.034414573	0.742185985	0.007142647	0.001103864	0.00227266	-5.084068849	-5.471495659	-5.508579644	-3.34063187	-0.296808949	-4.810639934	-6.163979782	-5.722152017
1999-2000	314	2	5	52	female	black	married_partner	4.55	high school graduate/ged or equivalent	24.18	no	125	mild	Assumed alive	alive	240	yes	yes	no	no	no	no	1.4	0.500075	0.21	4.9	36.3	0.7	0.12	0.3	40-59	£¼25	0.0112	0.0040006	0.00168	0.0392	0.2904	0.0056	0.00096	0.0024	-4.406319327	-5.298197374	-5.921938484	-3.213888283	-1.233058385	-5.02068563	-6.234810806	-5.683979847
1999-2000	350	2	9	56	female	black	alone	4.19	high school graduate/ged or equivalent	28.38	no	27.00226244	former	Assumed deceased	All other causes (residual)	226	yes	yes	no	no	no	no	0.5	0.2486	0.09	1.2	20	0.4	0.08	0.11	40-59	25-29.9	0.018516967	0.009206636	0.003333054	0.044440721	0.740678676	0.014813574	0.002962715	0.004073733	-3.936471094	-4.584717187	-5.441482664	-3.091346647	-0.298839181	-4.146886624	-5.530825957	-5.283678496
1999-2000	389	1	12	81	female	white	married_partner	5	high school graduate/ged or equivalent	22.19	yes	125.9954751	mild	Assumed deceased	Alzheimer's disease (G30)	193	yes	yes	no	no	yes	yes	0.9	0.939375	0.31	7.7	36.7	0.9	3.25	0.32	¡Ý60	£¼25	0.007143114	0.007455625	0.002460406	0.061113306	0.291280302	0.007143114	0.025794577	0.002539774	-4.810582658	-4.772923392	-5.666369408	-2.778795049	-1.230042	-4.810582658	-3.619555758	-5.643692467
1999-2000	402	2	7	85	female	other	alone	0.72	less than 9th grade	23.21	yes	34.00452489	former	Assumed deceased	Diseases of heart (I00-I09, I11, I13, I20-I51)	29	yes	yes	no	no	yes	no	0.8	0.13595	0.05	0.8	15.8	0.4	0.07	0.05	¡Ý60	£¼25	0.023526281	0.003997997	0.001470393	0.023526281	0.464644045	0.01176314	0.00205855	0.001470393	-3.708010052	-5.298717979	-6.003378215	-3.708010052	-0.764333788	-4.36119392	-5.789814473	-6.003378215
1999-2000	403	2	7	71	female	white	alone	3.59	college graduate or above	28.03	no	65	mild	Assumed deceased	Malignant neoplasms (C00-C97)	115	yes	yes	no	no	yes	no	0.8	0.885025	0.1	3.1	4.9	1	0.1	0.09	¡Ý60	25-29.9	0.012307692	0.013615769	0.001538462	0.047692308	0.075384615	0.015384615	0.001538462	0.001384615	-4.319413042	-4.225654249	-5.976197075	-3.022234214	-2.571973972	-4.111412471	-5.976197075	-6.038717432
1999-2000	410	1	10	70	female	mexican	married_partner	4.27	college graduate or above	32.77	yes	104.0045249	mild	Assumed alive	alive	248	no	yes	no	no	no	no	1.1	0.421675	0.31	4.9	41.1	0.7	0.09	0.2	¡Ý60	¡Ý30	0.010576463	0.004054391	0.00298064	0.047113335	0.395175114	0.006730476	0.000865347	0.001922993	-4.458781302	-5.287497927	-5.526312782	-3.03419591	-0.925898958	-4.862584789	-6.284308203	-5.8351471
1999-2000	421	2	4	70	male	black	married_partner	1.25	high school graduate/ged or equivalent	27.94	yes	270	heavy	Assumed deceased	Diseases of heart (I00-I09, I11, I13, I20-I51)	227	no	yes	no	no	no	yes	1.7	0.524925	0.6	7.1	22.1	3.3	0.22	0.35	¡Ý60	25-29.9	0.006296296	0.001944167	0.002222222	0.026296296	0.081851852	0.012222222	0.000814815	0.001296296	-4.920388416	-5.827929467	-5.737684026	-3.601004253	-2.490701183	-4.325856363	-6.311771847	-6.07645776
1999-2000	446	1	11	32	male	other	married_partner	1.25	high school graduate/ged or equivalent	28.51	no	67.99773756	mild	Assumed alive	alive	229	yes	yes	no	no	no	no	1.1	0.197725	0.12	1.9	20.5	1.5	0.03	0.13	20-39	25-29.9	0.016177009	0.002907817	0.001764765	0.027942106	0.301480619	0.022059557	0.000441191	0.001911828	-4.064183486	-5.544776287	-5.890799784	-3.542457784	-1.195738073	-3.769674954	-6.54228532	-5.838974108
1999-2000	452	2	5	81	male	white	married_partner	5	high school graduate/ged or equivalent	23.07	no	44.00452489	mild	Assumed deceased	All other causes (residual)	190	no	yes	no	no	no	no	0.2	0.212075	0.22	3.2	52.3	0.3	0.1	0.12	¡Ý60	£¼25	0.004544987	0.004819391	0.004999486	0.072719794	1.188514139	0.006817481	0.002272494	0.002726992	-5.194860976	-5.146559706	-5.116081503	-2.607483936	0.173544937	-4.851392935	-5.722203024	-5.592153728
1999-2000	466	2	12	48	male	white	married_partner	5	college graduate or above	22.7	no	107.9977376	mild	Assumed alive	alive	240	yes	yes	no	no	no	no	1.4	0.16045	0.15	5.7	81.8	1.2	0.11	0.25	40-59	£¼25	0.012963235	0.001485679	0.001388918	0.052778883	0.757423274	0.011111344	0.00101854	0.002314863	-4.271327509	-5.997209308	-6.036914742	-2.92287439	-0.27651364	-4.413612755	-6.205380873	-5.709338891
1999-2000	475	2	5	85	female	white	alone	5	college graduate or above	23.23	yes	74.00452489	mild	Assumed deceased	Influenza and pneumonia (J09-J18)	93	no	yes	no	no	yes	no	0.08	0.328575	0.24	0.3	134.3	0.7	0.08	0.01	¡Ý60	£¼25	0.001081015	0.004439931	0.003243045	0.004053806	1.814753898	0.009458881	0.001081015	0.000135127	-6.174899533	-5.213988863	-5.462474121	-5.287613621	0.596500752	-4.560303798	-6.174899533	-6.781010852
1999-2000	477	2	12	51	male	other	married_partner	1.51	less than 9th grade	24.41	no	82.99773756	former	Assumed alive	alive	241	no	yes	no	no	no	no	0.2	0.13595	0.09	3.4	15.8	0.8	0.12	0.15	40-59	£¼25	0.002409704	0.001637996	0.001084367	0.040964972	0.190366635	0.009638817	0.001445823	0.001807278	-5.681129725	-5.937735568	-6.173290111	-3.170920007	-1.653564137	-4.54324599	-6.013373794	-5.875539885
1999-2000	481	2	5	63	female	mexican	married_partner	1.63	less than 9th grade	30.1	no	29.00452489	former	Assumed alive	alive	241	yes	yes	no	no	yes	no	0.08	0.08255	0.05	0.07	0.6	0.3	0.08	0.01	¡Ý60	¡Ý30	0.00275819	0.002846108	0.001723869	0.002413417	0.020686427	0.010343214	0.00275819	0.000344774	-5.583817733	-5.560693644	-5.905702	-5.680041572	-3.831068677	-4.479135623	-5.583817733	-6.611529465
1999-2000	488	1	11	33	female	white	married_partner	1.14	college graduate or above	22.78	no	34.00452489	heavy	Assumed alive	alive	247	yes	yes	no	no	no	no	0.1	0.21625	0.1	1.1	4.2	0.07	0.08	0.04	20-39	£¼25	0.002940785	0.006359448	0.002940785	0.032348636	0.123512974	0.00205855	0.002352628	0.001176314	-5.536375312	-4.91177038	-5.536375312	-3.400738405	-2.083345359	-5.789814473	-5.69801074	-6.130122641
1999-2000	512	2	5	44	male	white	married_partner	0.72	high school graduate/ged or equivalent	26.07	no	287.0022624	heavy	Assumed alive	alive	241	yes	no	no	no	no	no	4.5	2.14345	0.45	9.4	85.8	4	0.35	0.55	40-59	25-29.9	0.015679319	0.007468408	0.001567932	0.032752355	0.298952347	0.013937172	0.001219503	0.001916361	-4.093585716	-4.771412743	-5.964654416	-3.388705085	-1.20413166	-4.203902383	-6.110472171	-5.837418604
1999-2000	514	1	11	20	male	white	alone	1.07	college graduate or above	23.08	no	57.00226244	heavy	Assumed alive	alive	230	yes	yes	no	no	no	no	3.2	0.0459	0.21	0.9	4.4	0.2	0.08	0.04	20-39	£¼25	0.056138123	0.000805231	0.003684064	0.015788847	0.077189919	0.003508633	0.001403453	0.000701727	-2.862283738	-6.317066609	-5.363589106	-4.087040482	-2.548614557	-5.40176135	-6.030848798	-6.376111936
1999-2000	535	1	6	45	female	mexican	married_partner	3.97	college graduate or above	27.92	no	115.9954751	mild	Assumed alive	alive	234	no	yes	yes	no	no	no	5.4	0.351025	1.1	6.1	52.9	0.6	0.1	0.23	40-59	25-29.9	0.04655354	0.003026196	0.009483129	0.052588258	0.456052272	0.005172616	0.000862103	0.001982836	-3.045899043	-5.514933361	-4.55798812	-2.926425298	-0.782957513	-5.087632614	-6.286049003	-5.814880764
1999-2000	563	2	7	23	male	mexican	married_partner	0.84	high school graduate/ged or equivalent	25.65	yes	247.0022624	heavy	Assumed alive	alive	245	yes	no	no	no	no	no	2.5	0.36335	0.66	5	103	3.5	0.41	0.29	20-39	25-29.9	0.010121365	0.001471039	0.00267204	0.02024273	0.417000229	0.014169911	0.001659904	0.001174078	-4.498887266	-6.003116505	-5.607007831	-3.85174058	-0.872273299	-4.188441373	-5.929465313	-6.131150468
1999-2000	593	1	1	35	male	white	married_partner	1.4	high school graduate/ged or equivalent	36.96	yes	85	heavy	Assumed alive	alive	231	yes	yes	no	no	no	no	4.8	0.16655	0.27	1.9	32.6	0.5	0.14	0.11	20-39	¡Ý30	0.056470588	0.001959412	0.003176471	0.022352941	0.383529412	0.005882353	0.001647059	0.001294118	-2.856481971	-5.822764759	-5.478288746	-3.757032342	-0.955734999	-4.978794688	-5.934306133	-6.077406977
1999-2000	596	2	12	30	female	white	married_partner	3.59	college graduate or above	27.76	no	22.00226244	heavy	Assumed alive	alive	242	yes	yes	no	no	no	no	0.2	0.082775	0.05	1	11.9	0.07	0.07	0.08	20-39	25-29.9	0.009089974	0.003762113	0.002272494	0.045449871	0.54085347	0.003181491	0.003181491	0.00363599	-4.596212992	-5.347063778	-5.722203024	-3.069381581	-0.612759664	-5.477087397	-5.477087397	-5.373905572
1999-2000	613	2	4	69	male	white	married_partner	0.93	less than 9th grade	28.54	no	177.0022624	mild	Assumed alive	alive	235	yes	yes	no	no	no	no	0.5	0.4155	0.2	5.6	33.2	1.3	0.16	0.23	¡Ý60	25-29.9	0.002824823	0.002347428	0.001129929	0.031638014	0.187568224	0.007344539	0.000903943	0.001299418	-5.566243179	-5.699563102	-6.151666605	-3.422277606	-1.668295407	-4.786147979	-6.26382815	-6.075099049
1999-2000	620	2	11	62	female	black	alone	0.59	less than 9th grade	25.11	yes	100.9954751	never	Assumed deceased	All other causes (residual)	24	no	yes	no	no	no	no	0.7	0.2815	0.29	2.6	41.2	0.6	0.06	0.26	¡Ý60	25-29.9	0.006931004	0.002787254	0.002871416	0.025743728	0.407939068	0.00594086	0.000594086	0.002574373	-4.836975696	-5.576114171	-5.554135007	-3.621455315	-0.894189112	-4.970329562	-6.441454734	-5.63396557
1999-2000	639	2	1	32	female	white	married_partner	1.26	college graduate or above	27.66	no	47.00226244	mild	Assumed alive	alive	236	no	yes	no	no	no	no	0.3	0.084225	0.15	1.9	22.5	0.1	0.1	0.07	20-39	25-29.9	0.006382671	0.001791935	0.003191336	0.040423586	0.478700361	0.002127557	0.002127557	0.00148929	-4.908619717	-5.881020369	-5.474735803	-3.183904849	-0.734593618	-5.767503039	-5.767503039	-5.995757745
1999-2000	667	1	11	48	male	mexican	married_partner	1.28	less than 9th grade	24.3	yes	15.99547511	never	Assumed alive	alive	229	yes	no	no	no	no	no	0.1	0.107825	0.08	0.4	3.3	0.2	0.06	0.02	40-59	£¼25	0.006251768	0.006740969	0.005001414	0.025007072	0.206308345	0.012503536	0.003751061	0.001250354	-4.926509973	-4.861228421	-5.1157601	-3.649386773	-1.573548004	-4.304803697	-5.349387355	-6.096667917
1999-2000	668	1	7	24	male	black	alone	1.27	high school graduate/ged or equivalent	24.47	no	490	moderate	Assumed alive	alive	243	no	no	no	no	no	no	3.6	1.18245	0.93	13.3	97.8	2.9	0.35	0.48	20-39	£¼25	0.007346939	0.002413163	0.001897959	0.027142857	0.199591837	0.005918367	0.000714286	0.000979592	-4.785860421	-5.680115774	-5.843748519	-3.570461699	-1.606483099	-4.97357547	-6.368758778	-6.224864599
1999-2000	671	1	1	82	female	white	alone	2.4	high school graduate/ged or equivalent	27.33	yes	17.99773756	never	Assumed deceased	Alzheimer's disease (G30)	65	no	yes	no	no	no	no	0.5	0.02915	0.11	1.5	25.4	0.1	0.06	0.03	¡Ý60	25-29.9	0.02778127	0.001619648	0.006111879	0.083343809	1.411288498	0.005556254	0.003333752	0.001666876	-3.548030463	-5.944715314	-4.945988749	-2.47285387	0.345211437	-5.027335887	-5.441321517	-5.926847462
1999-2000	674	2	2	34	female	white	married_partner	5	college graduate or above	24.22	no	52.00226244	moderate	Assumed alive	alive	245	no	yes	no	no	no	no	0.6	0.328425	0.09	2.8	20.1	0.2	0.06	0.11	20-39	£¼25	0.01153796	0.006315591	0.001730694	0.053843811	0.386521645	0.003845987	0.001153796	0.002115293	-4.378994473	-4.917747509	-5.903199515	-2.90326593	-0.947983575	-5.32960444	-6.140523434	-5.771432204
1999-2000	675	1	7	45	female	black	alone	0.47	college graduate or above	23.43	no	85.99547511	moderate	Assumed deceased	Accidents (unintentional injuries) (V01-X59, Y85-Y86)	180	yes	yes	yes	no	no	no	1.1	0.711475	1.25	3.1	35.5	0.5	0.22	0.08	40-59	£¼25	0.012791371	0.0082734	0.014535649	0.036048408	0.412812418	0.005814259	0.002558274	0.000930282	-4.283712195	-4.680605147	-4.164617992	-3.295529889	-0.882342505	-4.988737891	-5.638479644	-6.250089429
1999-2000	685	1	5	75	male	white	alone	2.17	high school graduate/ged or equivalent	23.64	yes	87.00226244	former	Assumed deceased	Chronic lower respiratory diseases (J40-J47)	86	yes	yes	no	no	no	yes	0.2	0.73505	0.42	2.2	50.6	0.6	0.03	0.04	¡Ý60	£¼25	0.002298791	0.008448631	0.004827461	0.025286699	0.581594071	0.006896372	0.000344819	0.000459758	-5.714199304	-4.66188543	-5.145173936	-3.638692219	-0.540264611	-4.841351817	-6.611496131	-6.529484502
1999-2000	692	2	6	53	male	white	married_partner	5	college graduate or above	42.21	no	104.0045249	mild	Assumed alive	alive	231	no	yes	no	no	no	no	1.3	0.165425	0.38	3.6	56.1	0.7	0.11	0.13	40-59	¡Ý30	0.012499456	0.001590556	0.003653687	0.034613879	0.539399608	0.006730476	0.001057646	0.001249946	-4.305105878	-5.955882833	-5.37009543	-3.335019868	-0.615446397	-4.862584789	-6.186192527	-6.096849233
1999-2000	728	2	6	51	female	white	married_partner	4	high school graduate/ged or equivalent	27.69	no	267.9977376	moderate	Assumed deceased	Malignant neoplasms (C00-C97)	33	yes	yes	no	no	no	no	3	1.082025	0.67	15.8	80.9	3.3	0.28	0.52	40-59	25-29.9	0.011194124	0.004037441	0.002500021	0.058955722	0.30186822	0.012313537	0.001044785	0.001940315	-4.406801054	-5.290857104	-5.65498628	-2.814148963	-1.194457486	-4.318973958	-6.192462659	-5.829238599
1999-2000	741	2	6	80	female	white	alone	2.1	high school graduate/ged or equivalent	39.16	yes	69.00452489	former	Assumed deceased	Diseases of heart (I00-I09, I11, I13, I20-I51)	216	yes	yes	no	no	no	no	5.4	0.320725	0.52	4.4	64.5	0.5	0.14	0.13	¡Ý60	¡Ý30	0.078255738	0.004647884	0.007535738	0.063763934	0.934721311	0.007245902	0.002028852	0.001883934	-2.535075469	-5.176474387	-4.763493494	-2.737006398	-0.066437591	-4.798038973	-5.799571458	-5.848599797
1999-2000	776	2	8	45	male	white	married_partner	3.88	college graduate or above	28.5	no	180.9954751	moderate	Assumed alive	alive	243	no	yes	no	no	no	no	4.5	0.36075	0.4	8.9	30.2	0.7	0.15	0.27	40-59	25-29.9	0.0248625	0.001993144	0.00221	0.0491725	0.166855	0.0038675	0.00082875	0.00149175	-3.654961236	-5.811431023	-5.741484342	-2.992288211	-1.784654767	-5.325174821	-6.304122606	-5.994770004
1999-2000	784	1	13	33	male	mexican	married_partner	2.25	high school graduate/ged or equivalent	32.31	yes	140	heavy	Assumed alive	alive	235	yes	no	no	no	no	no	2.1	0.980425	0.61	7.8	76.1	1.5	0.15	0.29	20-39	¡Ý30	0.015	0.007003036	0.004357143	0.055714286	0.543571429	0.010714286	0.001071429	0.002071429	-4.135166557	-4.827934345	-5.229324495	-2.869729147	-0.607756163	-4.446946181	-6.179516779	-5.785612493
1999-2000	787	2	5	79	female	black	alone	0.9	high school graduate/ged or equivalent	28.33	yes	152.0022624	never	Assumed deceased	Diseases of heart (I00-I09, I11, I13, I20-I51)	50	no	yes	yes	no	no	no	0.2	1.32175	0.37	3.7	58.2	0.6	0.14	0.18	¡Ý60	25-29.9	0.00131577	0.008695594	0.002434174	0.024341743	0.382889038	0.00394731	0.000921039	0.001184193	-6.068013081	-4.636083697	-5.673978762	-3.675302324	-0.957401732	-5.308911352	-6.254889134	-6.126508901
1999-2000	789	1	7	65	female	white	married_partner	5	high school graduate/ged or equivalent	20.59	yes	30.99547511	former	Assumed deceased	All other causes (residual)	174	no	yes	no	no	no	no	0.5	0.102975	0.14	0.8	17.5	0.2	0.14	0.02	¡Ý60	£¼25	0.016131387	0.003322259	0.004516788	0.025810219	0.56459854	0.006452555	0.004516788	0.000645255	-4.066843009	-5.443977068	-5.199959414	-3.618972159	-0.569870745	-4.899198387	-5.199959414	-6.409859603
1999-2000	813	2	3	62	male	mexican	married_partner	0.76	less than 9th grade	24.74	no	209.0045249	mild	Assumed alive	alive	248	yes	no	no	no	no	no	1.1	0.768775	0.88	6.7	179.9	6.2	0.22	0.33	¡Ý60	£¼25	0.005263044	0.00367827	0.004210435	0.032056722	0.860746915	0.02966443	0.001052609	0.001578913	-5.073088958	-5.364826971	-5.257091903	-3.409530337	-0.148793654	-3.484651943	-6.188643714	-5.960387215
1999-2000	848	2	8	69	female	white	alone	1.26	college graduate or above	22.7	no	99.00452489	former	Assumed deceased	Malignant neoplasms (C00-C97)	33	no	yes	no	no	yes	no	1	0.4897	0.34	3.2	150.8	0.4	0.18	0.31	¡Ý60	£¼25	0.010100548	0.004946239	0.003434186	0.032321755	1.523162706	0.004040219	0.001818099	0.00313117	-4.500760762	-5.124996432	-5.418411114	-3.401544791	0.421445214	-5.29030567	-5.871692834	-5.489194615
1999-2000	864	3	1	38	female	white	married_partner	5	college graduate or above	24.39	no	112.0022624	mild	Assumed alive	alive	241	no	yes	no	no	no	no	1	0.251475	0.26	8	35.5	0.7	0.03	0.33	20-39	£¼25	0.008928391	0.002245267	0.002321382	0.071427129	0.316957883	0.006249874	0.000267852	0.002946369	-4.612356841	-5.730557607	-5.707374414	-2.625174346	-1.145836348	-4.926771224	-6.67043136	-5.53495935
1999-2000	878	1	1	75	female	white	married_partner	2.22	high school graduate/ged or equivalent	26.89	yes	104.0045249	never	Assumed deceased	All other causes (residual)	145	no	yes	no	no	no	no	5.6	0.693075	0.72	4.1	280.3	0.5	0.17	0.11	¡Ý60	25-29.9	0.053843811	0.006663893	0.006922776	0.039421362	2.695075049	0.004807483	0.001634544	0.001057646	-2.90326593	-4.871235232	-4.838013664	-3.208396877	0.99179703	-5.148607996	-5.939045065	-6.186192527
1999-2000	880	1	11	24	female	white	married_partner	4.06	high school graduate/ged or equivalent	28.41	no	297.0022624	moderate	Assumed alive	alive	229	yes	yes	no	no	no	no	3.3	1.02405	0.73	9.9	22.6	1.1	0.39	0.32	20-39	25-29.9	0.011111026	0.003447954	0.002457894	0.033333079	0.076093696	0.003703675	0.001313121	0.001077433	-4.413638963	-5.415311169	-5.667095623	-3.371645975	-2.56273376	-5.359411057	-6.06915745	-6.176622345
1999-2000	881	1	9	42	female	white	married_partner	1.79	high school graduate/ged or equivalent	21.59	no	97.99773756	moderate	Assumed alive	alive	230	yes	yes	no	no	no	no	5	0.796325	0.4	8.3	21.3	1.6	0.1	0.3	40-59	£¼25	0.051021586	0.008125953	0.004081727	0.084695833	0.217351957	0.016326908	0.001020432	0.003061295	-2.95609653	-4.696632957	-5.282104137	-2.456951079	-1.521647038	-4.055494637	-6.204444067	-5.50625335
1999-2000	885	2	8	72	female	white	married_partner	2.62	high school graduate/ged or equivalent	32.32	yes	95	mild	Assumed deceased	Accidents (unintentional injuries) (V01-X59, Y85-Y86)	229	no	yes	no	no	no	yes	0.3	0.29075	0.3	6.4	30.2	1.1	0.31	0.11	¡Ý60	¡Ý30	0.003157895	0.003060526	0.003157895	0.067368421	0.317894737	0.011578947	0.003263158	0.001157895	-5.482746406	-5.506442679	-5.482746406	-2.682844241	-1.142894209	-4.375730706	-5.457745103	-6.138622191
1999-2000	889	2	9	80	male	black	alone	1.78	less than 9th grade	37.4	yes	227.9977376	mild	Assumed deceased	Diseases of heart (I00-I09, I11, I13, I20-I51)	35	no	yes	no	no	no	yes	2.8	1.860175	0.51	7.8	99.1	3	0.51	0.35	¡Ý60	¡Ý30	0.012280824	0.008158743	0.002236864	0.034210866	0.434653436	0.013158025	0.002236864	0.001535103	-4.321434118	-4.693046311	-5.733150226	-3.346400557	-0.830908224	-4.257473656	-5.733150226	-5.97752103
1999-2000	905	2	12	31	female	black	married_partner	1.97	college graduate or above	43.41	no	62.00226244	former	Assumed alive	alive	242	no	yes	no	no	no	no	0.3	0.31805	0.48	2	14.6	0.3	0.09	0.13	20-39	¡Ý30	0.004838533	0.005129652	0.007741653	0.032256887	0.235475278	0.004838533	0.00145156	0.002096698	-5.143275693	-5.094617378	-4.739655979	-3.403493393	-1.441911608	-5.143275693	-6.011030749	-5.777418999
1999-2000	906	2	1	28	male	white	married_partner	1.6	college graduate or above	27.33	no	170	moderate	Assumed alive	alive	236	no	no	no	no	no	no	5.7	0.235125	0.55	6.5	67.7	1.3	0.15	0.34	20-39	25-29.9	0.033529412	0.001383088	0.003235294	0.038235294	0.398235294	0.007647059	0.000882353	0.002	-3.365943803	-6.039358055	-5.464302504	-3.238178577	-0.918204326	-4.750536036	-6.27523272	-5.80914299
1999-2000	908	2	1	68	female	white	married_partner	3.41	high school graduate/ged or equivalent	24.29	no	115.9954751	never	Assumed deceased	Malignant neoplasms (C00-C97)	150	no	yes	no	no	no	no	0.9	0.5036	0.17	8.6	40	0.9	0.14	0.3	¡Ý60	£¼25	0.007758923	0.004341549	0.001465574	0.074140823	0.344841038	0.007758923	0.001206944	0.002586308	-4.737682287	-5.232239656	-6.005330472	-2.588391285	-1.061776038	-4.737682287	-6.116146693	-5.630632079
1999-2000	925	2	7	73	male	white	alone	1.82	college graduate or above	30.68	yes	154.0045249	former	Assumed deceased	Cerebrovascular diseases (I60-I69)	60	no	yes	yes	no	yes	yes	3	0.552675	1.81	4.4	109.1	1.6	0.14	0.17	¡Ý60	¡Ý30	0.019479947	0.003588693	0.011752901	0.028570589	0.708420743	0.010389305	0.000909064	0.001103864	-3.888309061	-5.384159989	-4.361996471	-3.520975023	-0.343306496	-4.475080511	-6.261142105	-6.163979782
1999-2000	933	2	7	30	female	white	alone	5	college graduate or above	20.55	no	120.9954751	mild	Assumed alive	alive	230	no	yes	no	no	no	no	1.6	0.372375	0.49	7.6	40.7	1.2	0.11	0.44	20-39	£¼25	0.013223635	0.003077594	0.004049738	0.062812266	0.336376215	0.009917726	0.000909125	0.0036365	-4.252850261	-5.502248065	-5.288418875	-2.751809846	-1.086556605	-4.517367549	-6.261110306	-5.373795588
1999-2000	941	2	8	21	female	white	alone	0.58	less than 9th grade	26.9	no	264.0045249	never	Assumed alive	alive	245	no	yes	no	no	no	no	1.4	0.84905	1.34	20.2	82.6	2.7	0.36	0.43	20-39	25-29.9	0.005302939	0.003216043	0.005075671	0.07651384	0.312873425	0.010227097	0.001363613	0.00162876	-5.066739181	-5.468858183	-5.103462912	-2.557298777	-1.158765478	-4.489425009	-6.047563902	-5.941243041
1999-2000	943	1	11	78	male	white	alone	1.07	college graduate or above	25.61	yes	189.0045249	former	Assumed deceased	Diabetes mellitus (E10-E14)	121	yes	yes	yes	yes	no	yes	1	0.294925	0.91	7.5	302.1	1.5	0.2	0.09	¡Ý60	25-29.9	0.005290879	0.001560412	0.0048147	0.03968159	1.598374431	0.007936318	0.001058176	0.000476179	-5.068654533	-5.967586949	-5.147366163	-3.201979631	0.469612572	-4.717631639	-6.185935259	-6.518298235
1999-2000	962	1	7	51	female	white	married_partner	5	high school graduate/ged or equivalent	31.33	yes	125	never	Assumed alive	alive	244	no	yes	no	no	no	no	4.1	0.7238	0.43	7.4	45.6	1.1	0.13	0.29	40-59	¡Ý30	0.0328	0.0057904	0.00344	0.0592	0.3648	0.0088	0.00104	0.00232	-3.387294476	-4.992245429	-5.417100903	-2.810082927	-1.005668543	-4.625372893	-6.194805471	-5.707790496
1999-2000	969	1	11	30	female	other	married_partner	2.35	high school graduate/ged or equivalent	25.85	no	55	mild	Assumed alive	alive	228	yes	yes	no	no	no	no	0.2	0.26175	0.23	1.8	18.2	0.07	0.12	0.16	20-39	25-29.9	0.003636364	0.004759091	0.004181818	0.032727273	0.330909091	0.001272727	0.002181818	0.002909091	-5.373824919	-5.156975645	-5.262599284	-3.389448489	-1.10289417	-6.086774727	-5.75030249	-5.544450436
1999-2000	977	2	8	40	male	black	married_partner	1.66	college graduate or above	23.92	no	202.0022624	former	Assumed alive	alive	244	no	yes	no	no	no	no	0.5	0.229925	0.23	9.6	42.1	0.6	0.15	0.26	40-59	£¼25	0.00247522	0.00113823	0.001138601	0.04752422	0.208413507	0.002970264	0.000742566	0.001287114	-5.66209755	-6.147776976	-6.147603351	-3.02569222	-1.563444478	-5.528922748	-6.352396574	-6.080464388
1999-2000	986	2	4	60	female	black	married_partner	0.94	high school graduate/ged or equivalent	32.09	yes	75	former	Assumed deceased	Malignant neoplasms (C00-C97)	198	yes	yes	no	no	no	yes	0.8	0.205275	0.23	3.1	21.9	0.8	0.14	0.31	¡Ý60	¡Ý30	0.010666667	0.002737	0.003066667	0.041333333	0.292	0.010666667	0.001866667	0.004133333	-4.451019506	-5.589472128	-5.504931616	-3.162180481	-1.22758267	-4.451019506	-5.854605364	-5.272000058
1999-2000	1000	2	13	53	male	mexican	married_partner	5	college graduate or above	30.34	yes	92.99773756	heavy	Assumed deceased	All other causes (residual)	228	yes	yes	no	no	no	no	0.3	0.221125	0.16	2.7	35.7	0.5	0.25	0.12	40-59	¡Ý30	0.003225885	0.002377746	0.001720472	0.029032964	0.383880307	0.005376475	0.002688237	0.001290354	-5.466526589	-5.690546651	-5.906949898	-3.505459689	-0.954822885	-5.055139861	-5.602606593	-6.079048901
1999-2000	1001	1	13	53	male	white	alone	0.84	less than 9th grade	25.64	no	107.0022624	former	Assumed deceased	All other causes (residual)	237	no	no	no	no	no	no	0.8	0.424825	0.38	4.5	79.3	1.2	0.09	0.16	40-59	25-29.9	0.007476477	0.003970243	0.003551327	0.042055186	0.741105825	0.011214716	0.000841104	0.001495295	-4.770460313	-5.304286516	-5.392336489	-3.145272602	-0.298263425	-4.405113813	-6.297390044	-5.993348126
1999-2000	1010	1	1	85	female	white	married_partner	1.48	high school graduate/ged or equivalent	27.06	yes	67.99773756	moderate	Assumed deceased	Diabetes mellitus (E10-E14)	22	yes	yes	yes	no	no	no	0.9	0.356575	1.27	4.7	38.3	1	0.17	0.16	¡Ý60	25-29.9	0.013235734	0.005243924	0.018677092	0.069119947	0.563254034	0.014706372	0.002500083	0.002353019	-4.251999962	-5.076146373	-3.928300163	-2.657547978	-0.572250714	-4.153688811	-5.654968545	-5.697894006
1999-2000	1021	1	11	85	male	white	married_partner	1.07	less than 9th grade	21.89	yes	120	former	Assumed deceased	Influenza and pneumonia (J09-J18)	41	yes	yes	no	no	no	no	1.9	1.26245	0.57	6.5	17.8	1.1	0.2	0.11	¡Ý60	£¼25	0.015833333	0.010520417	0.00475	0.054166667	0.148333333	0.009166667	0.001666667	0.000916667	-4.084394231	-4.463634455	-5.158555424	-2.897396373	-1.901574335	-4.588640884	-5.926926026	-6.257167713
1999-2000	1025	1	1	53	male	white	married_partner	5	high school graduate/ged or equivalent	41.49	no	182.0022624	former	Assumed alive	alive	233	yes	yes	no	no	no	no	5.3	0.183	0.53	6.6	103.2	0.9	0.24	0.23	40-59	¡Ý30	0.029120517	0.001005482	0.002912052	0.036263285	0.567025918	0.004944993	0.001318665	0.001263721	-3.502548707	-6.211870845	-5.543693308	-3.289746741	-0.56558823	-5.125205847	-6.066763722	-6.090745556
1999-2000	1058	1	3	61	male	mexican	married_partner	0.72	less than 9th grade	26.34	no	312.0022624	former	Assumed alive	alive	236	yes	yes	no	no	no	no	2.2	3.2517	0.43	10.7	86.8	2.8	0.3	0.17	¡Ý60	25-29.9	0.007051231	0.01042204	0.001378195	0.034294623	0.278203111	0.008974294	0.000961531	0.000544868	-4.82193029	-4.472210473	-6.041413426	-3.344024646	-1.275815766	-4.607744106	-6.234029739	-6.47281691
1999-2000	1090	1	7	45	female	white	married_partner	1.36	high school graduate/ged or equivalent	15.77	no	22.99773756	never	Assumed alive	alive	245	yes	no	no	no	no	no	0.4	0.2659	0.42	1.8	4.4	0.4	0.05	0.05	40-59	£¼25	0.017393015	0.011562007	0.018262666	0.078268569	0.191323168	0.017393015	0.002174127	0.002174127	-3.995784293	-4.377078347	-3.94958646	-2.534913589	-1.648578157	-3.995784293	-5.752722675	-5.752722675
1999-2000	1092	2	3	66	female	mexican	alone	0.06	less than 9th grade	35.68	yes	19.00452489	never	Assumed alive	alive	246	yes	no	no	no	no	no	0.3	0.17645	0.07	22.7	9.8	0.9	0.07	0.12	¡Ý60	¡Ý30	0.015785714	0.009284631	0.003683333	1.194452381	0.515666667	0.047357143	0.003683333	0.006314286	-4.087227094	-4.577104639	-5.363745172	0.178524675	-0.660357358	-3.029141336	-5.363745172	-4.917925896
1999-2000	1096	2	6	39	male	mexican	married_partner	1.2	less than 9th grade	32.67	no	102.9977376	heavy	Assumed alive	alive	230	yes	yes	no	no	no	no	0.7	0.384125	0.47	2.5	39.7	1.2	0.08	0.1	20-39	¡Ý30	0.006796266	0.003729451	0.004563207	0.024272378	0.38544536	0.011650741	0.000776716	0.000970895	-4.854110405	-5.353946182	-5.191580533	-3.678043266	-0.950764793	-4.370039461	-6.332988512	-6.229267468
1999-2000	1106	2	13	72	male	white	alone	0.9	high school graduate/ged or equivalent	22.96	no	75.99547511	former	Assumed deceased	Chronic lower respiratory diseases (J40-J47)	102	yes	yes	no	no	no	no	0.7	0.68675	0.16	3.6	38.2	0.8	0.05	0.17	¡Ý60	£¼25	0.009211075	0.009036722	0.002105389	0.047371241	0.502661506	0.010526943	0.000657934	0.002236975	-4.58428239	-4.601504688	-5.774616448	-3.028849827	-0.685850851	-4.463068154	-6.402183085	-5.733115938
1999-2000	1112	1	5	20	female	other	alone	0.21	high school graduate/ged or equivalent	26.33	no	152.0022624	never	Assumed alive	alive	234	no	yes	no	no	no	no	0.4	0.356925	0.38	4.3	38.1	0.6	0.18	0.23	20-39	25-29.9	0.00263154	0.002348156	0.002499963	0.028289053	0.250654164	0.00394731	0.001184193	0.001513135	-5.618098539	-5.699345581	-5.655002942	-3.530541464	-1.3796995	-5.308911352	-6.126508901	-5.986224153
1999-2000	1117	1	9	47	male	black	alone	0.73	high school graduate/ged or equivalent	18.6	no	82.00226244	mild	Assumed deceased	Influenza and pneumonia (J09-J18)	244	yes	no	no	no	no	no	0.9	0.03505	0.18	1.7	10.6	1.2	0.06	0.05	40-59	£¼25	0.010975307	0.000427427	0.002195061	0.020731135	0.129264726	0.014633743	0.000731687	0.000609739	-4.424908504	-6.551881594	-5.746148978	-3.829009239	-2.038186544	-4.158323714	-6.358659126	-6.431683054
1999-2000	1161	1	7	57	male	white	married_partner	3.52	high school graduate/ged or equivalent	29.76	yes	187.9977376	former	Assumed alive	alive	243	yes	yes	no	no	no	yes	3.5	0.4237	0.59	10.7	62.8	3.6	0.12	0.24	40-59	25-29.9	0.018617245	0.002253751	0.003138336	0.056915579	0.334046573	0.019149167	0.000638306	0.001276611	-3.931346236	-5.72794694	-5.487461591	-2.848768871	-1.093485732	-3.90459235	-6.41409277	-6.085067298
1999-2000	1163	2	7	46	female	mexican	alone	0.37	less than 9th grade	31.43	yes	47.99773756	never	Assumed deceased	Diseases of heart (I00-I09, I11, I13, I20-I51)	75	no	yes	yes	no	yes	no	1.1	0.152825	0.24	2.3	63.3	0.07	0.11	0.23	40-59	¡Ý30	0.022917747	0.003184004	0.005000236	0.047918925	1.318812161	0.001458402	0.002291775	0.004791893	-3.733134548	-5.476486538	-5.11595653	-3.017590937	0.277489424	-6.008243704	-5.716328441	-5.151296179
1999-2000	1179	1	1	60	female	white	married_partner	1.51	high school graduate/ged or equivalent	33.26	yes	32.99773756	mild	Assumed alive	alive	232	no	no	yes	no	no	no	1.7	0.1705	0.2	1.7	13.2	0.3	0.08	0.09	¡Ý60	¡Ý30	0.051518684	0.005167021	0.006061022	0.051518684	0.400027425	0.009091532	0.002424409	0.00272746	-2.946586295	-5.088539392	-4.953165536	-2.946586295	-0.913725461	-4.596058583	-5.676826482	-5.592028318
1999-2000	1212	2	1	47	female	white	married_partner	1.25	high school graduate/ged or equivalent	21.86	no	174.0045249	moderate	Assumed alive	alive	237	no	yes	no	no	no	no	1.3	0.772475	0.46	9.3	63.5	3	0.16	0.34	40-59	£¼25	0.00747107	0.004439396	0.002643609	0.053446886	0.364933039	0.017240931	0.000919516	0.001953972	-4.77109844	-5.214087245	-5.614780491	-2.910529622	-1.005304917	-4.004087256	-6.255682043	-5.824604514
1999-2000	1243	1	11	45	female	mexican	married_partner	4.69	college graduate or above	33.61	no	164.0045249	never	Assumed deceased	All other causes (residual)	210	yes	yes	yes	no	no	no	6.8	1.20035	0.6	9.8	59	1.2	0.3	0.27	40-59	¡Ý30	0.041462271	0.007319005	0.003658436	0.059754449	0.359746172	0.007316871	0.001829218	0.001646296	-3.159139347	-4.789212577	-5.369075585	-2.800914967	-1.019580693	-4.789469141	-5.867754993	-5.934594337
1999-2000	1274	3	1	44	female	white	married_partner	2.99	college graduate or above	23.61	no	75	moderate	Assumed alive	alive	240	no	yes	no	no	no	no	1.3	0.25265	0.84	5.3	23.4	0.6	0.17	0.14	40-59	£¼25	0.017333333	0.003368667	0.0112	0.070666667	0.312	0.008	0.002266667	0.001866667	-3.999034382	-5.433297427	-4.406319327	-2.63572954	-1.161552088	-4.710530702	-5.723985182	-5.854605364
1999-2000	1283	2	12	67	male	black	married_partner	4.24	high school graduate/ged or equivalent	23.86	no	169.0045249	former	Assumed deceased	Diseases of heart (I00-I09, I11, I13, I20-I51)	164	yes	yes	no	no	no	no	1.1	1.042975	0.58	6.4	17.5	8.1	0.22	0.12	¡Ý60	£¼25	0.006508701	0.006171284	0.003431861	0.037868809	0.103547523	0.047927711	0.00130174	0.00071004	-4.891692735	-4.937670495	-5.418935743	-3.247563186	-2.258113541	-3.017411359	-6.074089792	-6.371238423
1999-2000	1295	2	7	60	male	white	married_partner	5	high school graduate/ged or equivalent	34.35	yes	92.00226244	moderate	Assumed deceased	Diseases of heart (I00-I09, I11, I13, I20-I51)	216	yes	yes	no	no	no	no	3.2	0.5392	0.52	6	156.8	1.3	0.04	0.2	¡Ý60	¡Ý30	0.034781753	0.005860725	0.005652035	0.065215788	1.704305914	0.014130087	0.000434772	0.00217386	-3.330317198	-4.981942094	-5.012832468	-2.714836362	0.533744516	-4.191069981	-6.546749385	-5.752806897
1999-2000	1331	2	12	25	male	mexican	alone	0.98	less than 9th grade	32.71	no	242.0022624	heavy	Assumed alive	alive	241	yes	yes	no	no	no	no	0.5	0.265975	0.31	4.9	101.5	1.8	0.18	0.19	20-39	¡Ý30	0.002066096	0.00109906	0.00128098	0.020247745	0.419417566	0.007437947	0.000743795	0.000785117	-5.787350062	-6.166265666	-6.083150209	-3.851504526	-0.866506856	-4.775016247	-6.351691679	-6.328271529
1999-2000	1332	2	1	63	female	white	married_partner	0.72	less than 9th grade	27.1	yes	50.99547511	former	Assumed deceased	Diseases of heart (I00-I09, I11, I13, I20-I51)	135	yes	yes	no	no	no	no	0.2	0.860675	0.11	3.9	13.1	0.2	0.15	0.06	¡Ý60	25-29.9	0.003921917	0.016877478	0.002157054	0.076477374	0.256885537	0.003921917	0.002941437	0.001176575	-5.314057273	-4.024213581	-5.758115925	-2.557769339	-1.355239448	-5.314057273	-5.536209789	-6.130002749
1999-2000	1352	1	5	67	male	white	married_partner	5	high school graduate/ged or equivalent	24.85	no	97.99773756	former	Assumed deceased	Diseases of heart (I00-I09, I11, I13, I20-I51)	189	no	yes	yes	no	no	no	1.1	0.04865	0.23	4.3	31.4	1.2	0.39	0.25	¡Ý60	£¼25	0.011224749	0.00049644	0.002346993	0.043878564	0.32041556	0.012245181	0.003979684	0.002551079	-4.404292781	-6.504666303	-5.699692961	-3.103795015	-1.135020412	-4.324121517	-5.302388902	-5.640503693
1999-2000	1356	2	8	35	male	mexican	married_partner	0.79	less than 9th grade	31.94	no	202.0022624	heavy	Assumed alive	alive	243	yes	no	no	no	no	no	1	0.485725	0.36	5	124.5	1.1	0.19	0.63	20-39	¡Ý30	0.00495044	0.002404552	0.001782158	0.024752198	0.616329731	0.005445484	0.000940584	0.003118777	-5.124290179	-5.682641838	-5.884528301	-3.659235296	-0.482351988	-5.044375616	-6.244766565	-5.492199016
1999-2000	1357	1	2	50	female	black	alone	1.3	high school graduate/ged or equivalent	36.63	yes	142.0022624	never	Assumed alive	alive	231	no	yes	yes	no	no	no	0.2	0.368325	0.11	6.8	37.3	0.4	0.08	0.55	40-59	¡Ý30	0.001408428	0.002593797	0.000774636	0.047886561	0.262671871	0.002816857	0.000563371	0.003873178	-6.028780917	-5.628546058	-6.334160204	-3.018252747	-1.333049861	-5.568328093	-6.460910696	-5.324009044
1999-2000	1365	1	11	78	female	white	married_partner	1.16	less than 9th grade	26.08	no	52.99773756	never	Assumed alive	alive	230	no	yes	no	no	no	no	2.6	0.20715	0.32	5	49.4	0.9	0.13	0.07	¡Ý60	25-29.9	0.049058698	0.003908657	0.006037994	0.09434365	0.932115261	0.016981857	0.002452935	0.001320811	-2.994559003	-5.316754813	-4.95643215	-2.350267546	-0.069226547	-4.018391974	-5.668530714	-6.065838543
1999-2000	1368	1	12	81	female	white	married_partner	1.81	high school graduate/ged or equivalent	24.45	no	45	mild	Assumed deceased	Alzheimer's disease (G30)	21	no	yes	no	no	no	no	1.1	0.492	0.13	2	35.2	0.3	0.05	0.04	¡Ý60	£¼25	0.024444444	0.010933333	0.002888889	0.044444444	0.782222222	0.006666667	0.001111111	0.000888889	-3.671257853	-4.428419674	-5.549631795	-3.0912647	-0.244338815	-4.870873352	-6.160540877	-6.271766512
1999-2000	1393	2	1	60	male	white	alone	1.96	high school graduate/ged or equivalent	21.64	yes	19.00452489	former	Assumed alive	alive	236	yes	yes	no	no	no	no	0.2	0.196425	0.05	0.4	4.1	0.8	0.05	0.06	¡Ý60	£¼25	0.01052381	0.010335696	0.002630952	0.021047619	0.215738095	0.042095238	0.002630952	0.003157143	-4.463339991	-4.479798556	-5.618260301	-3.814550663	-1.529065589	-3.144342773	-5.618260301	-5.482927254
1999-2000	1400	2	3	85	female	white	married_partner	1.86	college graduate or above	24.62	no	99.00452489	former	Assumed deceased	Diseases of heart (I00-I09, I11, I13, I20-I51)	119	yes	yes	no	no	no	no	0.7	0.2836	0.31	3.2	40	0.6	0.15	0.2	¡Ý60	£¼25	0.007070384	0.002864516	0.00313117	0.032321755	0.404021938	0.006060329	0.001515082	0.00202011	-4.819554225	-5.55591895	-5.489194615	-3.401544791	-0.903814046	-4.953263618	-5.985449765	-5.802462127
1999-2000	1412	1	11	43	male	other	married_partner	1.15	high school graduate/ged or equivalent	30.08	yes	69.00452489	former	Assumed alive	alive	230	no	yes	no	no	no	no	2.4	0.45015	0.5	4.1	13.4	1	0.09	0.22	40-59	¡Ý30	0.034780328	0.006523485	0.007245902	0.059416393	0.194190164	0.014491803	0.001304262	0.003188197	-3.330357037	-4.889725785	-4.798038973	-2.806494796	-1.633780996	-4.167444216	-6.072994699	-5.475485014
1999-2000	1424	1	1	85	female	white	alone	4.19	college graduate or above	25.01	yes	102.0022624	former	Assumed deceased	Diseases of heart (I00-I09, I11, I13, I20-I51)	43	no	yes	no	no	no	no	0.8	0.5636	0.26	3.3	40	0.7	0.12	0.1	¡Ý60	25-29.9	0.007842963	0.005525368	0.002548963	0.032352224	0.392148165	0.006862593	0.001176444	0.00098037	-4.728133245	-5.032057984	-5.641099811	-3.400630835	-0.933568729	-4.845638844	-6.1300627	-6.224471375
1999-2000	1433	2	3	26	male	mexican	alone	1.92	college graduate or above	31.03	no	342.0022624	heavy	Assumed alive	alive	247	no	yes	no	no	no	no	2.9	0.8015	0.66	7.2	41.2	2.2	0.7	0.42	20-39	¡Ý30	0.008479476	0.002343552	0.001929812	0.021052492	0.120467039	0.006432706	0.00204677	0.001228062	-4.658626231	-5.700721639	-5.832817092	-3.814329654	-2.108112334	-4.90186529	-5.793673238	-6.106623107
1999-2000	1441	1	2	40	male	white	married_partner	5	college graduate or above	24.19	no	92.00226244	moderate	Assumed alive	alive	231	no	yes	no	no	no	no	1.4	0.098725	0.35	4.2	48.5	0.3	0.1	0.14	40-59	£¼25	0.015217017	0.001073071	0.003804254	0.045651051	0.527160949	0.003260789	0.00108693	0.001521702	-4.12169415	-6.178723985	-5.338253447	-3.065059817	-0.638354214	-5.458300836	-6.172061292	-5.982821324
1999-2000	1453	2	8	50	male	white	married_partner	4.18	college graduate or above	25.91	yes	174.0045249	mild	Assumed alive	alive	244	yes	yes	no	no	no	no	5.1	0.235825	0.82	7.5	27.3	2	0.17	0.35	40-59	25-29.9	0.029309583	0.001355281	0.004712521	0.043102327	0.156892472	0.011493954	0.000976986	0.002011442	-3.496291358	-6.051095303	-5.165094824	-3.121242723	-1.845841036	-4.382510434	-6.226181772	-5.805336263
1999-2000	1463	2	1	71	male	white	married_partner	3.24	high school graduate/ged or equivalent	34.67	yes	12.00226244	former	Assumed deceased	Diseases of heart (I00-I09, I11, I13, I20-I51)	104	no	yes	no	no	yes	yes	1	0.045725	0.1	1.3	4.5	0.2	0.05	0.12	¡Ý60	¡Ý30	0.083317625	0.003809698	0.008331762	0.108312912	0.374929312	0.016663525	0.004165881	0.009998115	-2.473164362	-5.3371209	-4.674331376	-2.213540754	-0.978354153	-4.036253501	-5.265679573	-4.510031386
1999-2000	1465	1	13	64	female	mexican	married_partner	1.8	less than 9th grade	23.81	no	74.00452489	heavy	Assumed deceased	Diseases of heart (I00-I09, I11, I13, I20-I51)	59	yes	yes	no	no	no	yes	0.5	0.930175	0.19	4.5	59.1	1.3	0.13	0.11	¡Ý60	£¼25	0.006756344	0.012569164	0.002567411	0.060807093	0.798599817	0.017566493	0.001756649	0.001486396	-4.859244238	-4.299955424	-5.635915275	-2.783737154	-0.223643906	-3.986396751	-5.893739343	-5.996921168
1999-2000	1472	2	7	47	male	black	married_partner	0.36	college graduate or above	23.72	no	107.9977376	former	Assumed alive	alive	246	yes	no	no	no	no	no	1.2	0.648025	0.52	2.9	8.9	3.6	0.16	0.08	40-59	£¼25	0.011111344	0.006000357	0.004814916	0.026852414	0.082409134	0.033334032	0.001481513	0.000740756	-4.413612755	-4.961794105	-5.147328993	-3.580835624	-2.483997458	-3.371618241	-5.998887019	-6.353435629
1999-2000	1481	1	2	30	male	white	married_partner	3.24	high school graduate/ged or equivalent	20.15	no	319.0045249	moderate	Assumed alive	alive	232	yes	yes	no	no	no	no	1.8	0.797125	0.38	5.8	83.7	1.9	0.53	0.27	20-39	£¼25	0.005642553	0.002498789	0.001191206	0.01818156	0.262378723	0.005956028	0.001661418	0.000846383	-5.014258873	-5.655338368	-6.123303351	-3.953805863	-1.33416227	-4.968146604	-5.92889605	-6.2945267
1999-2000	1495	1	5	41	male	white	married_partner	2.72	high school graduate/ged or equivalent	28.12	no	112.0022624	former	Assumed alive	alive	233	yes	yes	no	no	no	no	2.3	0.222175	0.4	7	35.1	2	0.14	0.22	40-59	25-29.9	0.020535299	0.001983665	0.003571356	0.062498738	0.313386527	0.017856782	0.001249975	0.001964246	-3.838061855	-5.814602772	-5.387945307	-2.756735255	-1.157132074	-3.970882634	-6.096836285	-5.821132567
1999-2000	1498	1	12	59	male	white	married_partner	3.29	college graduate or above	24.7	no	60.99547511	former	Assumed alive	alive	242	yes	yes	no	no	no	no	2.4	0.156825	0.17	1.9	15.3	0.5	0.04	0.1	40-59	£¼25	0.039347181	0.002571092	0.002787092	0.031149852	0.250838279	0.008197329	0.000655786	0.001639466	-3.21023375	-5.634883747	-5.57615684	-3.437347443	-1.378968148	-4.688842122	-6.403479247	-5.937178702
1999-2000	1525	2	5	72	female	white	alone	3.59	college graduate or above	28.05	yes	169.0045249	mild	Assumed alive	alive	241	no	yes	no	no	no	no	0.4	0.848325	0.48	10.3	77.3	0.7	0.21	0.22	¡Ý60	25-29.9	0.002366801	0.00501954	0.002840161	0.060945114	0.457384203	0.004141901	0.00124257	0.00130174	-5.693792382	-5.112744408	-5.562241079	-2.781506547	-0.780047574	-5.270332436	-6.100132624	-6.074089792
1999-2000	1534	1	8	60	male	white	married_partner	5	college graduate or above	31.01	yes	40.99547511	mild	Assumed alive	alive	240	yes	yes	no	no	no	yes	0.2	0.0467	0.11	1.6	26.8	0.3	0.03	0.04	¡Ý60	¡Ý30	0.004878587	0.00113915	0.002683223	0.039028698	0.653730684	0.007317881	0.000731788	0.000975717	-5.136438819	-6.147346674	-5.603967106	-3.218158643	-0.423531297	-4.789347769	-6.358600832	-6.226823686
1999-2000	1546	2	2	57	female	mexican	married_partner	3.16	high school graduate/ged or equivalent	24.9	yes	34.00452489	never	Assumed alive	alive	245	no	yes	no	no	no	no	1.6	0.1695	0.16	2.2	25.2	0.3	0.06	0.09	40-59	£¼25	0.047052562	0.004984631	0.004705256	0.064697272	0.741077844	0.008822355	0.001764471	0.002646707	-3.035459835	-5.11856064	-5.166367397	-2.722697875	-0.29830113	-4.623094339	-5.890905961	-5.613930824
1999-2000	1547	3	1	57	male	white	married_partner	1.08	high school graduate/ged or equivalent	26.71	no	75.99547511	heavy	Assumed alive	alive	240	yes	yes	no	no	no	yes	3.5	0.77365	0.11	3.4	11.4	1	0.06	0.07	40-59	25-29.9	0.046055374	0.010180211	0.001447455	0.044739506	0.150008931	0.013158678	0.000789521	0.000921107	-3.056430209	-4.493609905	-6.012706733	-3.084792895	-1.890416297	-4.257427544	-6.325807466	-6.254853451
1999-2000	1550	3	1	24	female	white	alone	4.37	college graduate or above	17.43	no	165	heavy	Assumed alive	alive	241	no	yes	no	no	no	no	0.4	0.500725	0.23	5.3	64.5	0.6	0.08	0.19	20-39	£¼25	0.002424242	0.003034697	0.001393939	0.032121212	0.390909091	0.003636364	0.000484848	0.001151515	-5.676875022	-5.512824081	-6.034814988	-3.407581352	-0.936725377	-5.373824919	-6.512442542	-6.141582963
1999-2000	1561	1	10	80	female	white	alone	1.44	high school graduate/ged or equivalent	22.34	yes	137.0022624	never	Assumed deceased	All other causes (residual)	175	no	yes	no	no	no	no	2.3	0.5836	0.42	5.9	40	0.9	0.11	0.16	¡Ý60	£¼25	0.016788044	0.004259784	0.003065643	0.043064982	0.291965981	0.006569235	0.000802906	0.001167864	-4.029228737	-5.247665381	-5.505183417	-3.122089865	-1.227698781	-4.883663329	-6.318355223	-6.134012962
1999-2000	1585	2	3	24	female	mexican	alone	1.16	high school graduate/ged or equivalent	31.3	yes	134.0045249	former	Assumed alive	alive	237	no	yes	no	no	no	no	1.2	0.3474	0.79	3.4	66.4	0.9	0.18	0.19	20-39	¡Ý30	0.008954921	0.00259245	0.005895323	0.025372278	0.495505656	0.006716191	0.001343238	0.001417863	-4.609688228	-5.628920921	-4.976911877	-3.635441913	-0.700160404	-4.864434415	-6.05622145	-6.024871365
1999-2000	1586	2	6	45	female	mexican	alone	1.13	high school graduate/ged or equivalent	29.08	no	12.99773756	moderate	Assumed alive	alive	233	no	yes	no	no	no	no	0.1	0.089425	0.07	0.7	8.1	0.4	0.04	0.02	40-59	25-29.9	0.007693647	0.006880044	0.005385553	0.053855527	0.623185379	0.030774587	0.003077459	0.001538729	-4.74516279	-4.843421853	-5.053717238	-2.90305234	-0.471307874	-3.449088472	-5.502281362	-5.976091587
1999-2000	1600	2	3	60	male	white	married_partner	5	college graduate or above	29.51	no	144.0045249	mild	Assumed alive	alive	249	yes	yes	no	no	yes	no	5.3	0.5097	1.96	10.3	30.8	0.8	0.16	0.24	¡Ý60	25-29.9	0.036804399	0.003539472	0.013610683	0.07152553	0.213882168	0.005555381	0.001111076	0.001666614	-3.275329806	-5.394944548	-4.226002276	-2.623816638	-1.537665456	-5.027469041	-6.160557415	-5.926945665
1999-2000	1602	2	4	65	female	black	alone	0	high school graduate/ged or equivalent	39.76	yes	390.9954751	former	Assumed alive	alive	240	no	yes	yes	no	no	no	0.4	1.61385	0.53	4.3	137	1.5	0.29	0.22	¡Ý60	¡Ý30	0.00102303	0.004127541	0.001355514	0.01099757	0.350387687	0.003836362	0.000741697	0.000562666	-6.203159019	-5.273128999	-6.050996143	-4.423051173	-1.045865145	-5.33159259	-6.352895605	-6.461361713
1999-2000	1644	2	1	72	female	white	married_partner	1.91	college graduate or above	27.27	yes	32.00226244	former	Assumed deceased	Alzheimer's disease (G30)	187	no	yes	no	no	yes	no	0.3	0.101475	0.08	2.3	75.5	0.3	0.07	0.14	¡Ý60	25-29.9	0.009374337	0.00317087	0.002499823	0.071869919	2.359208201	0.009374337	0.002187345	0.004374691	-4.568420097	-5.479630736	-5.655042809	-2.619079363	0.858749836	-4.568420097	-5.748566887	-5.22605425
1999-2000	1659	2	12	51	male	other	married_partner	5	college graduate or above	28.3	no	180	heavy	Assumed alive	alive	243	yes	yes	no	no	no	no	3.1	0.372975	0.54	6.3	57.5	2.2	0.29	0.18	40-59	25-29.9	0.017222222	0.002072083	0.003	0.035	0.319444444	0.012222222	0.001611111	0.001	-4.005113428	-5.785399337	-5.521460918	-3.324236341	-1.138046358	-4.325856363	-5.947979435	-6.214608098
1999-2000	1666	1	2	40	male	black	alone	2.53	high school graduate/ged or equivalent	30.77	yes	242.0022624	moderate	Assumed alive	alive	232	yes	yes	no	no	no	no	2.1	0.3721	0.26	10.9	18	2.4	0.17	0.4	40-59	¡Ý30	0.008677605	0.001537589	0.00107437	0.045040901	0.07437947	0.009917263	0.000702473	0.001652877	-4.637940844	-5.976540889	-6.178097727	-3.07822512	-2.585220323	-4.517410013	-6.375673513	-5.932110526
1999-2000	1691	2	12	60	male	white	alone	0.6	high school graduate/ged or equivalent	33.98	yes	145	heavy	Assumed deceased	All other causes (residual)	73	yes	yes	no	no	no	yes	4.3	1.149925	0.33	6.4	42.1	2.4	0.21	0.26	¡Ý60	¡Ý30	0.029655172	0.007930517	0.002275862	0.044137931	0.290344828	0.016551724	0.001448276	0.001793103	-3.484953873	-4.718280964	-5.721174217	-3.098032343	-1.233247739	-4.042603092	-6.012371232	-5.880601954
1999-2000	1704	1	6	35	female	other	married_partner	3.71	college graduate or above	20.68	no	12.99773756	mild	Assumed alive	alive	228	no	yes	no	no	no	no	0.5	0.051325	0.05	0.9	1.3	0.2	0.03	0.04	20-39	£¼25	0.038468233	0.003948764	0.003846823	0.06924282	0.100017406	0.015387293	0.002308094	0.003077459	-3.232259152	-5.308617402	-5.329431773	-2.655797185	-2.292462436	-4.111249043	-5.711383088	-5.502281362
1999-2000	1705	2	11	80	male	other	married_partner	4.52	high school graduate/ged or equivalent	27.94	yes	210.9954751	moderate	Assumed deceased	Diabetes mellitus (E10-E14)	10	no	yes	yes	no	no	no	1	0.44165	0.41	8.2	75.4	1.3	0.13	0.45	¡Ý60	25-29.9	0.004739438	0.002093173	0.00194317	0.038863393	0.357353635	0.00616127	0.000616127	0.002132747	-5.16039396	-5.778557903	-5.828268172	-3.222296853	-1.026234973	-4.939068	-6.42772276	-5.765844973
1999-2000	1732	1	9	37	male	white	married_partner	4.11	college graduate or above	27.24	no	92.99773756	mild	Assumed alive	alive	229	no	yes	no	no	no	no	1.4	0.09875	0.13	3.2	14.2	0.6	0.16	0.16	20-39	25-29.9	0.01505413	0.001061854	0.001397883	0.034409439	0.152691887	0.00645177	0.001720472	0.001720472	-4.131789162	-6.184149803	-6.033168819	-3.340776849	-1.872805417	-4.89930371	-5.906949898	-5.906949898
1999-2000	1750	2	1	81	female	white	alone	2.87	less than 9th grade	28.02	yes	40	former	Assumed deceased	Chronic lower respiratory diseases (J40-J47)	178	no	yes	no	no	no	no	0.6	0.15245	0.1	1.8	17.8	0.1	0.08	0.05	¡Ý60	25-29.9	0.015	0.00381125	0.0025	0.045	0.445	0.0025	0.002	0.00125	-4.135166557	-5.336798353	-5.65499231	-3.079113882	-0.807436327	-5.65499231	-5.80914299	-6.096825063
1999-2000	1754	1	8	82	male	white	married_partner	2.71	high school graduate/ged or equivalent	26.63	no	79.00452489	mild	Assumed deceased	Diseases of heart (I00-I09, I11, I13, I20-I51)	89	no	yes	no	no	no	no	0.8	0.15925	0.08	3	48.2	0.4	0.03	0.14	¡Ý60	25-29.9	0.010126002	0.002015707	0.0010126	0.037972509	0.610091638	0.005063001	0.000379725	0.00177205	-4.498470361	-5.803920872	-6.208327747	-3.244898789	-0.492508351	-5.105550363	-6.585871013	-5.888168016
1999-2000	1760	1	12	47	female	mexican	married_partner	2.05	less than 9th grade	46.25	yes	169.0045249	mild	Assumed alive	alive	238	no	no	no	no	no	no	0.7	0.56925	0.44	7.1	48.2	2.1	0.09	0.28	40-59	¡Ý30	0.004141901	0.003368253	0.002603481	0.04201071	0.285199465	0.012425703	0.00053253	0.00165676	-5.270332436	-5.433392118	-5.62585507	-3.146306136	-1.251066283	-4.310584289	-6.480835236	-5.930647803
1999-2000	1788	1	11	23	male	mexican	alone	1.44	college graduate or above	23.06	no	142.9977376	heavy	Assumed alive	alive	230	no	no	no	no	no	no	1	0.2056	0.34	6	56	1	0.13	0.3	20-39	£¼25	0.006993118	0.001437785	0.00237766	0.041958706	0.391614587	0.006993118	0.000909105	0.002097935	-4.829174403	-6.016665445	-5.690572118	-3.147515955	-0.934926842	-4.829174403	-6.26112058	-5.777019425
1999-2000	1791	1	7	49	male	black	alone	0	college graduate or above	24.81	yes	204.0045249	former	Assumed deceased	Malignant neoplasms (C00-C97)	6	yes	no	no	no	yes	no	1.4	1.3771	0.47	6.5	198	3.2	0.24	0.2	40-59	£¼25	0.006862593	0.00675034	0.00230387	0.031862038	0.970566707	0.015685927	0.001176444	0.00098037	-4.845638844	-4.860018505	-5.712660629	-3.415437136	-0.028845348	-4.093189634	-6.1300627	-6.224471375
1999-2000	1794	3	1	30	male	white	married_partner	5	college graduate or above	25.17	no	37.99773756	mild	Assumed alive	alive	240	no	yes	no	no	no	no	1.1	0.03505	0.05	1.8	10.6	0.2	0.03	0.15	20-39	25-29.9	0.028949092	0.000922423	0.001315868	0.047371241	0.278963977	0.005263471	0.000789521	0.003947603	-3.508256272	-6.254168732	-6.067970794	-3.028849827	-1.273094336	-5.073020731	-6.325807466	-5.30885197
1999-2000	1815	1	9	42	female	black	alone	1.15	college graduate or above	57.08	yes	84.00452489	former	Assumed deceased	Nephritis, nephrotic syndrome and nephrosis (N00-N07, N17-N19, N25-N27)	245	no	yes	no	no	no	no	1.2	0.3681	0.61	4.5	26	0.4	0.07	0.25	40-59	¡Ý30	0.014284945	0.004381907	0.007261514	0.053568543	0.309507137	0.004761648	0.000833288	0.00297603	-4.180886936	-5.224712541	-4.796147464	-2.908297699	-1.169548392	-5.156531688	-6.30164396	-5.527471404
1999-2000	1849	2	7	27	male	other	married_partner	2.12	high school graduate/ged or equivalent	28.28	no	224.0045249	moderate	Assumed alive	alive	245	no	yes	no	no	no	no	2.5	0.2246	0.73	5.2	188	2.3	0.28	0.26	20-39	25-29.9	0.011160489	0.001002658	0.003258863	0.023213817	0.839268761	0.01026765	0.001249975	0.001160691	-4.409563203	-6.213279822	-5.458753117	-3.720831867	-0.174033485	-4.485819515	-6.096836285	-6.137327275
1999-2000	1854	1	11	28	male	white	married_partner	4.06	high school graduate/ged or equivalent	27.21	no	222.0022624	moderate	Assumed alive	alive	229	yes	yes	no	no	no	no	3.8	0.7309	0.26	19.6	24.4	0.9	0.14	0.3	20-39	25-29.9	0.017116943	0.003292309	0.001171159	0.088287389	0.10990879	0.004054013	0.000630624	0.001351338	-4.010907719	-5.450930511	-6.132494044	-2.415895027	-2.199047129	-5.287572749	-6.41879239	-6.05277093
1999-2000	1855	2	12	69	male	black	married_partner	5	high school graduate/ged or equivalent	25.52	yes	42.00226244	heavy	Assumed deceased	Diseases of heart (I00-I09, I11, I13, I20-I51)	45	no	yes	no	no	no	no	17.5	0.10785	0.33	0.2	9	1	0.13	0.04	¡Ý60	25-29.9	0.416644223	0.002567719	0.00785672	0.004761648	0.214274172	0.023808241	0.003095071	0.00095233	-0.87312535	-5.635828872	-4.726578827	-5.156531688	-1.535842845	-3.69657937	-5.497971133	-6.238731926
1999-2000	1858	2	7	45	male	black	married_partner	2.87	high school graduate/ged or equivalent	23.61	yes	160.9954751	mild	Assumed alive	alive	230	no	no	no	no	no	no	0.3	0.19765	0.22	6.3	43.4	0.9	0.11	0.19	40-59	£¼25	0.001863406	0.001227674	0.001366498	0.039131535	0.269572794	0.005590219	0.000683249	0.001180157	-5.855743311	-6.106797173	-6.04634404	-3.215592855	-1.307214109	-5.022168665	-6.387029415	-6.128358207
1999-2000	1898	2	1	81	male	white	married_partner	5	college graduate or above	22.25	yes	54.00452489	mild	Assumed deceased	All other causes (residual)	139	no	yes	no	no	no	yes	1.2	0.1678	0.14	3.4	77.6	0.5	0.07	0.27	¡Ý60	£¼25	0.02222036	0.003107147	0.002592375	0.062957687	1.436916632	0.009258483	0.001296188	0.004999581	-3.762725787	-5.495026641	-5.628941633	-2.749533547	0.363195282	-4.579650262	-6.07650506	-5.116065635
1999-2000	1906	2	3	60	female	white	married_partner	2.13	less than 9th grade	25.55	yes	69.00452489	former	Assumed deceased	Diseases of heart (I00-I09, I11, I13, I20-I51)	172	no	yes	no	no	yes	no	0.9	0.075125	0.25	3.4	27.7	0.7	0.12	0.16	¡Ý60	25-29.9	0.013042623	0.001088697	0.003622951	0.049272131	0.401422951	0.010144262	0.001739016	0.002318689	-4.265658078	-6.171214986	-5.376722072	-2.990304408	-0.910251627	-4.496830506	-5.900156404	-5.708185597
1999-2000	1917	2	7	41	male	mexican	alone	1.69	less than 9th grade	27.05	yes	317.9977376	heavy	Assumed alive	alive	245	no	no	no	no	no	no	1.2	0.68695	0.79	5.4	243.8	3.8	0.18	0.23	40-59	25-29.9	0.003773612	0.002160235	0.002484294	0.016981253	0.766672121	0.011949771	0.000566042	0.000723276	-5.34465208	-5.75710873	-5.659489722	-4.01842557	-0.264392562	-4.346677209	-6.459204013	-6.363528389
1999-2000	1938	2	5	29	male	white	alone	4.95	high school graduate/ged or equivalent	32.18	no	90	heavy	Assumed alive	alive	241	yes	yes	no	no	no	no	0.08	0.029175	0.2	3	31.1	0.1	0.12	0.13	20-39	¡Ý30	0.000888889	0.000324167	0.002222222	0.033333333	0.345555556	0.001111111	0.001333333	0.001444444	-6.271766512	-6.626971948	-5.737684026	-3.371638579	-1.05971214	-6.160540877	-6.060457419	-6.013937403
1999-2000	1956	2	9	79	female	black	alone	0.89	high school graduate/ged or equivalent	24.49	yes	84.00452489	never	Assumed deceased	Diabetes mellitus (E10-E14)	15	no	no	yes	no	no	no	0.3	0.772725	0.23	3.8	40.5	1.2	0.15	0.08	¡Ý60	£¼25	0.003571236	0.009198612	0.002737948	0.045235658	0.482116887	0.014284945	0.001785618	0.00095233	-5.387971608	-4.585503682	-5.589218548	-3.07400395	-0.727496653	-4.180886936	-5.883285492	-6.238731926
1999-2000	1987	1	7	66	female	black	alone	4.79	college graduate or above	27.15	no	147.0022624	mild	Assumed alive	alive	245	yes	yes	no	no	no	no	1.3	0.59245	0.4	9.3	57.8	0.9	0.14	0.46	¡Ý60	25-29.9	0.008843401	0.00403021	0.002721047	0.063264332	0.393191227	0.006122355	0.000952366	0.003129204	-4.620953966	-5.29229353	-5.593750318	-2.744750507	-0.930919139	-4.944516885	-6.238713158	-5.489670738
1999-2000	1998	1	2	24	female	other	alone	1.98	college graduate or above	19.45	no	17.00226244	never	Assumed alive	alive	245	no	yes	no	no	no	no	1.3	0.0547	0.05	2.8	10.8	0.4	0.03	0.08	20-39	£¼25	0.076460413	0.003217219	0.002940785	0.164683965	0.635209581	0.023526281	0.001764471	0.004705256	-2.557988279	-5.468579398	-5.536375312	-1.797673128	-0.45222724	-3.708010052	-5.890905961	-5.166367397
1999-2000	1999	2	13	68	male	white	alone	0.96	less than 9th grade	28.03	no	189.0045249	mild	Assumed deceased	Diseases of heart (I00-I09, I11, I13, I20-I51)	146	yes	yes	yes	no	no	no	1.3	2.660725	0.74	8.8	64.5	1.3	0.2	0.15	¡Ý60	25-29.9	0.006878142	0.014077573	0.00391525	0.046559732	0.341261671	0.006878142	0.001058176	0.000793632	-4.843663163	-4.19454687	-5.315412625	-3.045768845	-1.072179714	-4.843663163	-6.185935259	-6.32351278
1999-2000	2013	2	6	32	female	white	married_partner	4.93	high school graduate/ged or equivalent	28.53	no	195.9954751	former	Assumed alive	alive	233	no	yes	no	no	no	no	0.5	0.08055	0.44	6.8	104.6	0.6	0.11	0.25	20-39	25-29.9	0.002551079	0.000410979	0.00224495	0.034694679	0.53368579	0.003061295	0.000561237	0.00127554	-5.640503693	-6.563471577	-5.730655403	-3.332753662	-0.626076013	-5.50625335	-6.462276537	-6.085538045
1999-2000	2019	2	9	63	female	black	alone	4.95	high school graduate/ged or equivalent	21.35	no	62.00226244	moderate	Assumed alive	alive	238	yes	yes	no	no	no	no	0.3	0.56155	0.14	3.4	12.6	0.9	0.14	0.22	¡Ý60	£¼25	0.004838533	0.009056928	0.002257982	0.054836709	0.203218391	0.014515599	0.002257982	0.003548258	-5.143275693	-4.599493572	-5.726647257	-2.885323765	-1.588565315	-4.165909352	-5.726647257	-5.393011061
1999-2000	2023	2	13	45	female	other	alone	5	college graduate or above	45.31	yes	152.0022624	mild	Assumed alive	alive	243	no	yes	no	no	no	no	3.8	0.1683	0.64	5	31.6	1.3	0.12	0.36	40-59	¡Ý30	0.024999628	0.00110722	0.004210464	0.032894247	0.207891642	0.008552504	0.000789462	0.002368386	-3.649673053	-6.162385564	-5.257086436	-3.384509977	-1.565939618	-4.650951931	-6.3258403	-5.69332164
1999-2000	2061	2	8	73	male	other	married_partner	0.76	high school graduate/ged or equivalent	26.14	yes	90	mild	Assumed alive	alive	246	yes	yes	no	no	no	no	1.3	0.46305	0.22	4.4	34.6	0.6	0.5	0.08	¡Ý60	25-29.9	0.014444444	0.005145	0.002444444	0.048888889	0.384444444	0.006666667	0.005555556	0.000888889	-4.170505923	-5.092116536	-5.670992652	-2.997956969	-0.953358209	-4.870873352	-5.027442412	-6.271766512
1999-2000	2064	1	11	38	male	white	married_partner	2.34	high school graduate/ged or equivalent	21.97	no	57.99773756	heavy	Assumed alive	alive	228	yes	yes	no	no	no	no	0.2	0.19685	0.13	3.3	21	0.7	0.1	0.08	20-39	£¼25	0.00344841	0.003394098	0.002241467	0.056898771	0.36208309	0.012069436	0.001724205	0.001379364	-5.415208465	-5.427493022	-5.731729353	-2.849059117	-1.013123574	-4.33747888	-5.905578567	-6.040921991
1999-2000	2074	2	9	39	male	black	alone	1.78	college graduate or above	21.46	yes	85.99547511	heavy	Assumed alive	alive	238	yes	no	no	no	no	no	1	0.46325	0.19	2.6	40.2	0.2	0.14	0.24	20-39	£¼25	0.011628519	0.005386911	0.002209419	0.030234149	0.467466456	0.002325704	0.001627993	0.002790845	-4.371797625	-5.053504486	-5.741665488	-3.466243266	-0.758290778	-5.706073969	-5.941534981	-5.575166458
1999-2000	2084	1	11	76	male	black	alone	1.72	high school graduate/ged or equivalent	27.92	yes	125.9954751	never	Assumed deceased	All other causes (residual)	49	no	yes	no	no	no	no	0.6	0.386775	0.39	3.7	83.9	1.1	0.21	0.12	¡Ý60	25-29.9	0.004762076	0.003069753	0.003095349	0.029366134	0.665896929	0.008730472	0.001666727	0.000952415	-5.156457491	-5.504172945	-5.497903277	-3.494427306	-0.405119774	-4.632492848	-5.926903581	-6.238688132
1999-2000	2091	1	1	42	female	white	alone	2.58	college graduate or above	29.71	no	95	former	Assumed alive	alive	231	no	yes	no	no	no	no	0.5	0.164475	0.3	4	39.5	0.3	0.13	0.15	40-59	25-29.9	0.005263158	0.001731316	0.003157895	0.042105263	0.415789474	0.003157895	0.001368421	0.001578947	-5.073070765	-5.902971812	-5.482746406	-3.144110174	-0.875174044	-5.482746406	-6.045531768	-5.96037396
1999-2000	2092	1	10	23	female	mexican	married_partner	1.98	college graduate or above	27.18	no	215.9954751	former	Assumed alive	alive	244	yes	yes	no	no	no	no	1.9	0.19005	0.91	7.6	110.6	2.3	0.21	0.48	20-39	25-29.9	0.008796481	0.00087988	0.004213051	0.035185922	0.512047764	0.010648371	0.000972243	0.002222269	-4.625732083	-6.276547577	-5.256589948	-3.319085123	-0.667386332	-4.452588919	-6.228584013	-5.737669579
1999-2000	2103	2	9	62	male	black	married_partner	1.02	high school graduate/ged or equivalent	31.68	yes	62.00226244	former	Assumed alive	alive	238	no	no	no	no	no	no	1.6	0.107325	0.15	2	49.3	0.8	0.14	0.14	¡Ý60	¡Ý30	0.02580551	0.001730985	0.002419267	0.032256887	0.795132275	0.012902755	0.002257982	0.002257982	-3.619147818	-5.903092848	-5.678329208	-3.403493393	-0.227989932	-4.275668259	-5.726647257	-5.726647257
1999-2000	2106	2	7	47	female	white	married_partner	5	college graduate or above	18.94	no	22.00226244	moderate	Assumed alive	alive	247	yes	yes	no	no	no	no	0.9	0.10345	0.12	1.3	5.8	0.2	0.07	0.04	40-59	£¼25	0.040904884	0.004701789	0.005453985	0.059084833	0.263609254	0.009089974	0.003181491	0.001817995	-3.172352888	-5.166975258	-5.043057575	-2.811997834	-1.329501052	-4.596212992	-5.477087397	-5.87172969
1999-2000	2124	2	3	51	female	other	married_partner	4.24	high school graduate/ged or equivalent	28.45	yes	170.9954751	mild	Assumed alive	alive	248	no	yes	yes	no	no	no	0.5	0.738175	0.33	8.3	43.1	1.4	0.22	0.28	40-59	25-29.9	0.002924054	0.004316927	0.001929876	0.048539296	0.252053453	0.008187351	0.001286584	0.00163747	-5.54062998	-5.236859756	-5.832795304	-3.004989064	-1.374154535	-4.689927616	-6.080696386	-5.937935067
1999-2000	2133	3	1	46	female	white	alone	5	college graduate or above	25.9	no	155.9954751	moderate	Assumed alive	alive	239	yes	yes	no	no	no	no	10.2	0.481725	1.49	10.2	92.5	2	0.14	0.42	40-59	25-29.9	0.065386512	0.00308807	0.009551559	0.065386512	0.592965917	0.012820885	0.000897462	0.002692386	-2.712261376	-5.49968222	-4.551481648	-2.712261376	-0.520933339	-4.281574447	-6.267238113	-5.601482475
1999-2000	2146	2	3	73	male	mexican	alone	0.73	less than 9th grade	24.47	yes	57.00226244	former	Assumed deceased	Diseases of heart (I00-I09, I11, I13, I20-I51)	153	no	yes	yes	no	no	yes	0.5	0.059	0.37	2.3	31.2	0.3	0.06	0.17	¡Ý60	£¼25	0.008771582	0.001035047	0.00649097	0.040349276	0.547346696	0.005262949	0.00105259	0.002982338	-4.628276936	-6.197236543	-4.894056926	-3.185700375	-0.600847536	-5.073104119	-6.188652966	-5.525886254
1999-2000	2168	2	4	60	female	black	alone	1.38	college graduate or above	46.12	no	252.0022624	moderate	Assumed deceased	Diseases of heart (I00-I09, I11, I13, I20-I51)	203	yes	yes	yes	no	no	no	0.2	0.765475	0.51	7	67.5	1.6	0.16	0.53	¡Ý60	¡Ý30	0.000793644	0.003037572	0.002023791	0.027777528	0.267854738	0.006349149	0.000634915	0.002103156	-6.323506159	-5.512111774	-5.80124382	-3.548160461	-1.313584052	-4.913170708	-6.416164504	-5.775335711
1999-2000	2182	2	5	43	female	black	alone	3.89	college graduate or above	27.49	yes	154.0045249	heavy	Assumed deceased	Diseases of heart (I00-I09, I11, I13, I20-I51)	84	yes	yes	no	no	no	no	0.08	1.527075	0.19	0.07	72.3	1.3	0.23	0.11	40-59	25-29.9	0.000519465	0.00991578	0.00123373	0.000454532	0.469466725	0.00844131	0.001493463	0.000714265	-6.489396811	-4.517545823	-6.104082452	-6.533071011	-0.754030044	-4.662660493	-5.994082927	-6.368771021
1999-2000	2188	1	11	42	male	white	married_partner	4.17	high school graduate/ged or equivalent	29.21	yes	142.0022624	heavy	Assumed alive	alive	229	yes	yes	no	no	no	no	0.8	0.3797	0.22	3.7	30.8	0.6	0.15	0.24	40-59	25-29.9	0.005633713	0.002673901	0.001549271	0.026055923	0.216897953	0.004225285	0.001056321	0.001690114	-5.015590593	-5.606501222	-5.971947808	-3.609849337	-1.523728433	-5.254245977	-6.186836719	-5.918171738
1999-2000	2189	3	1	65	male	white	married_partner	5	college graduate or above	26.26	yes	117.9977376	mild	Assumed alive	alive	239	yes	yes	yes	no	no	no	1.1	0.264275	0.36	6.2	33.9	1.4	0.12	0.21	¡Ý60	25-29.9	0.009322213	0.002239662	0.003050906	0.05254338	0.287293644	0.011864634	0.001016969	0.001779695	-4.573457139	-5.732286404	-5.508814731	-2.927263107	-1.243775721	-4.353273262	-6.206159562	-5.885414019
1999-2000	2200	2	8	85	female	white	alone	3.59	college graduate or above	27.5	yes	90	mild	Assumed deceased	Diseases of heart (I00-I09, I11, I13, I20-I51)	65	yes	yes	yes	no	no	yes	0.2	0.304975	0.16	6.8	33.5	0.5	0.1	0.22	¡Ý60	25-29.9	0.002222222	0.003388611	0.001777778	0.075555556	0.372222222	0.005555556	0.001111111	0.002444444	-5.737684026	-5.428742478	-5.886104031	-2.569738585	-0.985581267	-5.027442412	-6.160540877	-5.670992652
1999-2000	2247	2	2	54	female	white	married_partner	2.26	high school graduate/ged or equivalent	19.22	no	30	former	Assumed deceased	Chronic lower respiratory diseases (J40-J47)	164	yes	yes	no	no	no	no	1.9	0.2403	0.16	2.4	47.6	0.5	0.03	0.09	40-59	£¼25	0.063333333	0.00801	0.005333333	0.08	1.586666667	0.016666667	0.001	0.003	-2.743677379	-4.709420207	-5.061928588	-2.513306124	0.462265433	-4.036075654	-6.214608098	-5.521460918
1999-2000	2250	2	7	36	male	other	married_partner	2.97	college graduate or above	26.01	no	87.99773756	mild	Assumed alive	alive	246	no	yes	no	no	no	no	1.2	0.165175	0.15	2.4	39.1	0.9	0.12	0.13	20-39	25-29.9	0.013636714	0.001877037	0.001704589	0.027273428	0.444329605	0.010227536	0.001363671	0.001477311	-4.224222233	-5.850994371	-5.912805216	-3.565832839	-0.808940585	-4.489385976	-6.047539181	-6.000581699
1999-2000	2273	2	8	25	male	mexican	married_partner	1.17	less than 9th grade	25.17	no	99.00452489	mild	Assumed alive	alive	244	yes	no	no	no	no	no	0.5	0.136375	0.2	3.8	32.7	1	0.19	0.24	20-39	25-29.9	0.005050274	0.001377462	0.00202011	0.038382084	0.330287934	0.010100548	0.001919104	0.002424132	-5.107651682	-6.041721623	-5.802462127	-3.234444284	-1.10476739	-4.500760762	-5.836478489	-5.676907379
1999-2000	2280	2	7	47	female	other	alone	1.33	less than 9th grade	30.39	no	129.0045249	former	Assumed alive	alive	245	no	yes	yes	no	no	no	2.3	0.785725	0.63	6.5	124.5	0.6	0.12	0.24	40-59	¡Ý30	0.017828832	0.006090678	0.00488355	0.05038583	0.965082427	0.004651	0.0009302	0.0018604	-3.972365968	-4.948974339	-5.13559502	-2.968392835	-0.03450612	-5.17592282	-6.250131691	-5.856793853
1999-2000	2303	2	1	45	female	white	married_partner	3.53	college graduate or above	22.09	no	30.99547511	mild	Assumed alive	alive	235	yes	yes	no	no	no	no	0.8	0.337175	0.18	1.1	15.1	0.6	0.1	0.03	40-59	£¼25	0.025810219	0.010878201	0.005807299	0.035489051	0.487167883	0.019357664	0.003226277	0.000967883	-3.618972159	-4.43305043	-4.98975982	-3.310743033	-0.717095909	-3.894297817	-5.466433727	-6.230796826
1999-2000	2315	1	9	33	male	black	married_partner	0.29	high school graduate/ged or equivalent	26.78	yes	149.0045249	mild	Assumed alive	alive	229	no	yes	no	no	no	no	5.4	0.234625	0.34	4.1	33.7	1	0.09	0.17	20-39	25-29.9	0.03624051	0.001574617	0.00228181	0.027515943	0.226167628	0.006711206	0.000604009	0.001140905	-3.290358127	-5.962054645	-5.71936021	-3.557291948	-1.482067083	-4.865080737	-6.435249469	-6.146526666
1999-2000	2319	2	3	42	male	mexican	married_partner	3.51	high school graduate/ged or equivalent	25.29	no	237.9977376	moderate	Assumed alive	alive	248	yes	yes	no	no	no	no	2.9	0.506225	0.36	6.7	78.5	1.3	0.28	0.31	40-59	25-29.9	0.01218499	0.002127016	0.001512619	0.028151528	0.329835068	0.005462237	0.001176482	0.001302533	-4.328676234	-5.767676078	-5.986429476	-3.535247945	-1.106135311	-5.041779768	-6.130045572	-6.073745288
1999-2000	2329	2	4	31	female	black	alone	1.44	high school graduate/ged or equivalent	26.07	no	160	mild	Assumed alive	alive	235	no	no	no	no	no	no	1.2	0.784775	0.96	5.2	67.9	1.5	0.15	0.2	20-39	25-29.9	0.0075	0.004904844	0.006	0.0325	0.424375	0.009375	0.0009375	0.00125	-4.767689115	-5.13198229	-4.96184513	-3.39620984	-0.854784146	-4.568356213	-6.246356797	-6.096825063
1999-2000	2330	1	7	79	male	black	alone	1.56	high school graduate/ged or equivalent	23.09	yes	94.00452489	heavy	Assumed deceased	Diseases of heart (I00-I09, I11, I13, I20-I51)	82	yes	yes	no	no	no	no	1.4	0.47005	0.18	1.9	70.6	2.2	0.21	0.06	¡Ý60	£¼25	0.0148929	0.005000291	0.001914801	0.020211793	0.751027677	0.023403129	0.002233935	0.000638267	-4.141882803	-5.115947275	-5.837953577	-3.853197977	-0.284982151	-3.713043927	-5.734055611	-6.414116213
1999-2000	2357	1	4	28	male	mexican	married_partner	1.63	high school graduate/ged or equivalent	27.66	no	152.9977376	former	Assumed alive	alive	247	no	no	no	no	no	no	2.5	0.14785	0.47	4.8	49	1.2	0.16	0.18	20-39	25-29.9	0.016340111	0.000966354	0.003071941	0.031373013	0.320266174	0.007843253	0.001045767	0.001176488	-4.054732912	-6.231574132	-5.503635526	-3.430430137	-1.135485298	-4.728100457	-6.191982451	-6.130042717
1999-2000	2366	2	5	74	male	white	married_partner	5	high school graduate/ged or equivalent	26.7	no	97.99773756	mild	Assumed deceased	Diseases of heart (I00-I09, I11, I13, I20-I51)	126	yes	yes	no	no	no	no	6.1	0.514275	0.21	3.9	33.9	0.7	0.09	0.14	¡Ý60	25-29.9	0.062246335	0.005247825	0.002142907	0.039796837	0.345926353	0.007143022	0.000918389	0.001428604	-2.760718098	-5.075521838	-5.762607234	-3.199150722	-1.058642759	-4.810593909	-6.256269743	-6.020438504
1999-2000	2418	2	6	50	female	other	married_partner	5	college graduate or above	28.68	yes	132.9977376	former	Assumed deceased	All other causes (residual)	184	no	yes	yes	no	no	no	17.1	1.23315	1.2	5.1	97.4	2.2	0.03	0.24	40-59	25-29.9	0.128573616	0.009271962	0.00902271	0.038346517	0.732343285	0.016541635	0.000225568	0.001804542	-2.043506098	-4.578337209	-4.602901773	-3.235347822	-0.310141358	-4.043178094	-6.704351076	-5.876515042
1999-2000	2423	1	8	70	male	white	married_partner	5	high school graduate/ged or equivalent	24.7	no	100	former	Assumed alive	alive	239	no	yes	no	no	yes	no	0.8	0.461	0.18	4.4	47.2	0.4	0.03	0.19	¡Ý60	£¼25	0.008	0.00461	0.0018	0.044	0.472	0.004	3.00E-04	0.0019	-4.710530702	-5.183204559	-5.878135862	-3.101092789	-0.74865989	-5.298317367	-6.645391015	-5.843044542
1999-2000	2429	2	7	58	male	black	married_partner	5	college graduate or above	18.33	yes	25	mild	Assumed alive	alive	245	yes	no	no	no	no	no	0.4	0.157325	0.05	1.9	9.3	0.7	0.1	0.02	40-59	£¼25	0.016	0.006293	0.002	0.076	0.372	0.028	0.004	8.00E-04	-4.074541935	-4.920840295	-5.80914299	-2.563949857	-0.986176859	-3.540459449	-5.298317367	-6.319968614
1999-2000	2432	1	4	60	female	mexican	married_partner	1.41	high school graduate/ged or equivalent	31.74	yes	25	heavy	Assumed alive	alive	246	yes	yes	no	no	no	no	0.7	0.34295	0.09	1	11.8	0.2	0.03	0.04	¡Ý60	¡Ý30	0.028	0.013718	0.0036	0.04	0.472	0.008	0.0012	0.0016	-3.540459449	-4.218684044	-5.381698975	-3.194183212	-0.74865989	-4.710530702	-6.119297919	-5.952243834
1999-2000	2445	2	6	43	male	mexican	married_partner	0.62	less than 9th grade	24.85	no	130	mild	Assumed alive	alive	232	yes	yes	no	no	no	no	1.7	0.306425	0.87	6.5	84.1	1.5	0.1	0.41	40-59	£¼25	0.013076923	0.002357115	0.006692308	0.05	0.646923077	0.011538462	0.000769231	0.003153846	-4.263218484	-5.69667319	-4.86753445	-2.975929646	-0.433983298	-4.378954436	-6.337210421	-5.48372059
1999-2000	2451	1	13	59	female	mexican	alone	1.06	less than 9th grade	35.38	yes	17.99773756	former	Assumed alive	alive	235	yes	no	no	no	no	no	1	0.180325	0.64	0.9	13.3	0.5	0.11	0.04	40-59	¡Ý30	0.055562539	0.010019315	0.035560025	0.050006285	0.738981772	0.02778127	0.006111879	0.002222502	-2.872408363	-4.508105646	-3.308799845	-2.975806412	-0.301129725	-3.548030463	-4.945988749	-5.737597336
1999-2000	2477	2	5	49	female	black	alone	3.65	college graduate or above	34.33	yes	144.0045249	heavy	Assumed alive	alive	240	yes	yes	yes	no	no	no	1.7	0.4458	0.47	4.8	61.6	1.9	0.16	0.27	40-59	¡Ý30	0.011805185	0.003095736	0.003263786	0.033332286	0.427764336	0.01319403	0.001111076	0.001874941	-4.357905143	-5.497808833	-5.457597703	-3.371669087	-0.846847844	-4.254933836	-6.160557415	-5.851723097
1999-2000	2495	2	2	24	male	mexican	married_partner	0.51	high school graduate/ged or equivalent	26.73	no	152.9977376	heavy	Assumed alive	alive	245	yes	no	no	no	no	no	1.8	0.1396	0.6	4.9	48	4.6	0.16	0.12	20-39	25-29.9	0.01176488	0.000912432	0.003921627	0.032026617	0.313730129	0.030065804	0.001045767	0.000784325	-4.361057641	-6.259379657	-5.31411619	-3.410441456	-1.156039739	-3.471647612	-6.191982451	-6.328714905
1999-2000	2504	2	3	36	female	mexican	married_partner	1	less than 9th grade	26.4	no	82.99773756	never	Assumed alive	alive	248	no	yes	no	no	no	no	0.5	0.234925	1.02	3.6	22.1	0.6	0.12	0.12	20-39	25-29.9	0.006024261	0.002830499	0.012289492	0.043374676	0.266272318	0.007229113	0.001445823	0.001445823	-4.958385322	-5.564760238	-4.32078166	-3.115086326	-1.319487221	-4.800077081	-6.013373794	-6.013373794
1999-2000	2508	2	8	33	female	black	alone	3.47	college graduate or above	33.9	no	82.00226244	mild	Assumed alive	alive	245	no	yes	no	no	no	no	0.2	0.127925	0.29	2.7	26.1	0.1	0.13	0.1	20-39	¡Ý30	0.002438957	0.001560018	0.003536488	0.032925921	0.318283901	0.001219479	0.001585322	0.001219479	-5.672587023	-5.967741015	-5.395602181	-3.383575931	-1.141674599	-6.110482999	-5.95790517	-6.110482999
1999-2000	2517	2	10	69	female	mexican	married_partner	0.89	less than 9th grade	20.38	yes	35.99547511	former	Assumed deceased	Influenza and pneumonia (J09-J18)	54	no	yes	yes	no	no	no	1.4	0.2136	0.95	2.2	40	0.5	0.08	0.04	¡Ý60	£¼25	0.038893777	0.005934079	0.026392206	0.061118793	1.111250786	0.013890635	0.002222502	0.001111251	-3.22153492	-4.97130701	-3.597496753	-2.778706708	0.106385697	-4.207022799	-5.737597336	-6.160474718
1999-2000	2528	1	3	82	male	white	married_partner	1.85	high school graduate/ged or equivalent	34.81	yes	467.9977376	heavy	Assumed deceased	All other causes (residual)	49	no	yes	no	no	yes	no	1.5	1.469525	0.84	7	70.9	2.8	0.15	0.27	¡Ý60	¡Ý30	0.003205144	0.003140026	0.00179488	0.014957337	0.151496459	0.005982935	0.000320514	0.000576926	-5.471446813	-5.487053244	-5.879965938	-4.137836539	-1.880613904	-4.964285977	-6.629733944	-6.452277982
1999-2000	2546	1	10	67	female	white	married_partner	0.85	high school graduate/ged or equivalent	35.69	yes	25.99547511	never	Assumed deceased	Alzheimer's disease (G30)	173	no	yes	no	no	no	yes	0.9	0.203475	0.15	1.6	11.5	0.3	0.11	0.07	¡Ý60	¡Ý30	0.03462141	0.007827324	0.005770235	0.061549173	0.442384682	0.01154047	0.004231506	0.002692776	-3.33480842	-4.729903395	-4.995219483	-2.77180226	-0.813317528	-4.378794266	-5.253056154	-5.601376712
1999-2000	2548	1	9	77	female	white	married_partner	0.89	high school graduate/ged or equivalent	45.59	no	60.99547511	former	Assumed deceased	Diseases of heart (I00-I09, I11, I13, I20-I51)	123	yes	yes	no	no	yes	yes	1.2	0.328425	0.3	4.3	60.1	0.5	0.09	0.09	¡Ý60	¡Ý30	0.019673591	0.005384416	0.004918398	0.070497033	0.985318991	0.008197329	0.001475519	0.001475519	-3.878898214	-5.053895289	-5.129689538	-2.638099332	-0.013775456	-4.688842122	-6.001305092	-6.001305092
1999-2000	2579	3	1	47	male	white	married_partner	3.6	high school graduate/ged or equivalent	28.83	no	190.9954751	mild	Assumed alive	alive	238	no	yes	no	no	no	no	3	0.388475	0.31	8.2	71.5	1.4	0.12	0.39	40-59	25-29.9	0.015707178	0.002033949	0.001623075	0.042932954	0.374354418	0.007330017	0.000628287	0.002041933	-4.091916808	-5.797890304	-5.943407947	-3.125090574	-0.979884584	-4.787889832	-6.420226654	-5.795262048
1999-2000	2597	2	5	37	female	black	alone	3.56	college graduate or above	22.68	no	160	mild	Assumed alive	alive	242	yes	yes	no	no	no	no	1.5	0.6544	0.26	3.9	22.4	0.9	0.22	0.21	20-39	£¼25	0.009375	0.00409	0.001625	0.024375	0.14	0.005625	0.001375	0.0013125	-4.568356213	-5.280477448	-5.942674383	-3.673990842	-1.958995389	-5.016904907	-6.042757841	-6.069426089
1999-2000	2633	2	7	46	male	mexican	married_partner	1.69	less than 9th grade	24.06	yes	110.9954751	heavy	Assumed alive	alive	230	yes	no	no	no	no	no	0.3	0.256625	0.44	2.3	129.7	0.9	0.14	0.14	40-59	£¼25	0.002702813	0.002312031	0.003964126	0.020721565	1.168516103	0.008108439	0.001261313	0.001261313	-5.59866251	-5.710193626	-5.305518118	-3.829449713	0.156590076	-4.698553971	-6.091809803	-6.091809803
1999-2000	2644	2	2	26	female	white	married_partner	2.22	college graduate or above	36.09	no	117.0022624	heavy	Assumed alive	alive	233	no	no	no	no	no	no	3.9	0.064725	0.24	3.3	96.5	0.6	0.11	0.1	20-39	¡Ý30	0.033332689	0.000553194	0.002051242	0.028204583	0.824770376	0.005128106	0.000940153	0.000854684	-3.371657353	-6.467441546	-5.792206432	-3.533429636	-0.191438539	-5.094869555	-6.244988567	-6.290040771
1999-2000	2645	2	7	65	male	other	married_partner	0.62	college graduate or above	25.11	yes	120.9954751	mild	Assumed alive	alive	230	yes	yes	no	no	no	no	2	0.345525	0.52	3.7	38.9	1.8	0.11	0.14	¡Ý60	25-29.9	0.016529544	0.002855685	0.004297681	0.030579656	0.321499626	0.014876589	0.000909125	0.001157068	-4.043867607	-5.558206518	-5.24048603	-3.455242165	-1.131653302	-4.142909621	-6.261110306	-6.139005358
1999-2000	2653	1	2	56	female	white	married_partner	5	college graduate or above	39.67	yes	17.00226244	mild	Assumed alive	alive	231	yes	yes	no	no	no	no	0.2	0.170175	0.05	1.1	19.1	0.07	0.03	0.03	40-59	¡Ý30	0.01176314	0.010008962	0.002940785	0.064697272	1.123379907	0.004117099	0.001764471	0.001764471	-4.36119392	-4.509045604	-5.536375312	-2.722697875	0.11723169	-5.275167576	-5.890905961	-5.890905961
1999-2000	2658	1	1	51	female	white	alone	0.09	college graduate or above	29.3	yes	112.0022624	never	Assumed alive	alive	232	no	yes	no	no	no	no	1.2	0.462675	0.28	2.8	69.1	3.6	0.4	0.14	40-59	25-29.9	0.010714069	0.004130943	0.00249995	0.024999495	0.616951823	0.032142208	0.003571356	0.001249975	-4.446964657	-5.27246575	-5.655006739	-3.649678164	-0.481344781	-3.406947647	-5.387945307	-6.096836285
1999-2000	2661	1	1	33	male	white	alone	5	high school graduate/ged or equivalent	44.41	yes	192.0022624	mild	Assumed alive	alive	231	yes	no	yes	no	no	no	5.5	0.314275	0.63	9.7	73.9	1	0.23	0.2	20-39	¡Ý30	0.028645496	0.00163683	0.003281211	0.050520238	0.384891298	0.005208272	0.001197903	0.001041654	-3.518445078	-5.938177966	-5.453519287	-2.965780577	-0.952199561	-5.081872689	-6.120251759	-6.193994823
1999-2000	2663	1	11	32	male	white	married_partner	3.23	high school graduate/ged or equivalent	32.97	yes	219.0045249	former	Assumed alive	alive	229	no	yes	no	no	no	no	5.3	0.36455	0.52	8.1	56.6	1	0.36	0.45	20-39	¡Ý30	0.024200413	0.001664577	0.00237438	0.036985537	0.258442149	0.004566116	0.001643802	0.002054752	-3.680894887	-5.927709778	-5.691543626	-3.270549792	-1.349221535	-5.191057829	-5.935537378	-5.791056846
1999-2000	2685	2	2	37	male	white	alone	5	college graduate or above	24.32	no	87.99773756	former	Assumed alive	alive	245	yes	yes	no	no	no	no	2.1	0.368175	0.29	2.8	43.1	0.5	0.12	0.11	20-39	£¼25	0.02386425	0.004183914	0.003295539	0.031819	0.489785319	0.005681964	0.001363671	0.001250032	-3.694324254	-5.262194835	-5.450178173	-3.416747667	-0.711748478	-5.008343283	-6.047539181	-6.096810779
1999-2000	2696	2	5	84	female	black	alone	3.08	college graduate or above	26.15	yes	202.9977376	mild	Assumed deceased	Diseases of heart (I00-I09, I11, I13, I20-I51)	58	yes	yes	no	no	yes	yes	5	1.003375	0.52	7.2	108.7	3.5	0.28	0.3	¡Ý60	25-29.9	0.024630816	0.004942789	0.002561605	0.035468376	0.535473948	0.017241571	0.001379326	0.001477849	-3.663959886	-5.125576714	-5.63754402	-3.311309816	-0.622737277	-4.004052143	-6.040938143	-6.000364441
1999-2000	2699	1	11	45	female	white	alone	1.07	high school graduate/ged or equivalent	24.96	no	54.00452489	heavy	Assumed alive	alive	230	yes	no	no	no	no	no	0.5	0.2126	0.18	2.6	12	0.3	0.1	0.08	40-59	£¼25	0.009258483	0.003936707	0.003333054	0.048144114	0.222203603	0.00555509	0.001851697	0.001481357	-4.579650262	-5.311056736	-5.441482664	-3.012998196	-1.499670907	-5.027513421	-5.859841132	-5.998949549
1999-2000	2701	2	12	69	male	black	married_partner	2.98	college graduate or above	36.74	yes	210	former	Assumed deceased	Diabetes mellitus (E10-E14)	189	yes	yes	yes	no	yes	no	2.2	0.53295	0.38	3.8	171.8	3	0.2	0.3	¡Ý60	¡Ý30	0.01047619	0.002537857	0.001809524	0.018095238	0.818095238	0.014285714	0.000952381	0.001428571	-4.467480783	-5.644234062	-5.874740273	-3.958316289	-0.199554916	-4.180836594	-6.23870565	-6.020452084
1999-2000	2713	3	1	68	female	white	married_partner	5	college graduate or above	23.97	no	37.99773756	former	Assumed alive	alive	239	yes	yes	no	no	no	no	0.3	0.2426	0.75	3.3	12	2.2	0.03	0.11	¡Ý60	£¼25	0.007895207	0.006384591	0.019738017	0.086847276	0.315808276	0.057898184	0.000789521	0.002894909	-4.722242697	-4.908359794	-3.87578668	-2.432155473	-1.149458495	-2.831945021	-6.325807466	-5.548084912
1999-2000	2734	1	11	37	female	white	married_partner	3.53	high school graduate/ged or equivalent	24.57	no	80.99547511	mild	Assumed alive	alive	229	yes	no	no	no	no	no	0.6	0.588925	0.49	6.4	14.1	0.5	0.08	0.22	20-39	£¼25	0.007407821	0.007271085	0.006049721	0.07901676	0.174083799	0.006173184	0.000987709	0.002716201	-4.778592908	-4.794989558	-4.954767284	-2.525519169	-1.742490569	-4.937405601	-6.22077231	-5.595053338
1999-2000	2758	1	9	74	male	white	married_partner	1.63	high school graduate/ged or equivalent	26.61	no	137.9977376	former	Assumed deceased	Diseases of heart (I00-I09, I11, I13, I20-I51)	178	yes	yes	yes	no	yes	yes	3.2	0.106725	0.38	4.4	152.5	1.7	0.07	0.13	¡Ý60	25-29.9	0.023188786	0.000773382	0.002753668	0.031884581	1.105090581	0.012319043	0.000507255	0.000942044	-3.721866143	-6.334866683	-5.585021695	-3.414751403	0.1008318	-4.318560497	-6.497465367	-6.244014031
1999-2000	2769	1	12	76	male	mexican	married_partner	2.34	less than 9th grade	25.77	yes	80	mild	Assumed deceased	All other causes (residual)	77	yes	yes	no	no	no	yes	0.2	0.319025	0.24	3.1	36.9	0.6	0.03	0.11	¡Ý60	25-29.9	0.0025	0.003987813	0.003	0.03875	0.46125	0.0075	0.000375	0.001375	-5.65499231	-5.300757842	-5.521460918	-3.225145438	-0.771649409	-4.767689115	-6.589301548	-6.042757841
1999-2000	2790	2	7	50	female	black	married_partner	0.79	college graduate or above	33.82	no	127.0022624	never	Assumed alive	alive	242	no	yes	no	no	no	no	0.7	0.5439	0.42	4.5	188.4	0.5	0.21	0.15	40-59	¡Ý30	0.005511713	0.004282601	0.003307028	0.03543244	1.48343814	0.003936938	0.001653514	0.001181081	-5.034152749	-5.243336713	-5.447507241	-3.312295702	0.395036344	-5.311010031	-5.931870536	-6.127934506
1999-2000	2791	1	2	67	female	black	married_partner	2.53	high school graduate/ged or equivalent	44.6	yes	159.0045249	former	Assumed deceased	Diseases of heart (I00-I09, I11, I13, I20-I51)	170	no	yes	yes	no	no	no	0.8	0.263725	0.42	8.2	68.5	2.2	0.18	0.24	¡Ý60	¡Ý30	0.005031303	0.001658601	0.002641434	0.051570859	0.43080535	0.013836084	0.001132043	0.001509391	-5.110792146	-5.929955386	-5.615377647	-2.945593316	-0.839780371	-4.210692942	-6.150674484	-5.987715182
1999-2000	2815	2	6	33	female	white	married_partner	4.55	high school graduate/ged or equivalent	18.3	no	170	mild	Assumed alive	alive	233	yes	yes	no	no	no	no	0.8	0.966275	0.68	10.1	89.9	1.3	0.09	0.41	20-39	£¼25	0.004705882	0.005683971	0.004	0.059411765	0.528823529	0.007647059	0.000529412	0.002411765	-5.166257645	-5.008043069	-5.298317367	-2.806571413	-0.635211291	-4.750536036	-6.482872085	-5.680525612
1999-2000	2822	2	2	56	male	mexican	married_partner	3.16	less than 9th grade	29.7	no	200	mild	Assumed alive	alive	245	yes	no	no	no	no	no	1.3	0.97035	0.36	7.3	59	0.4	0.15	0.28	40-59	25-29.9	0.0065	0.00485175	0.0018	0.0365	0.295	0.002	0.00075	0.0014	-4.892852258	-5.141014517	-5.878135862	-3.283414346	-1.217395825	-5.80914299	-6.348139491	-6.032286542
1999-2000	2855	2	12	66	female	white	alone	3.15	college graduate or above	23.75	no	110	former	Assumed alive	alive	243	no	yes	no	no	no	yes	0.2	0.259025	0.2	3.4	76.9	1.2	0.08	0.24	¡Ý60	£¼25	0.001818182	0.002354773	0.001818182	0.030909091	0.699090909	0.010909091	0.000727273	0.002181818	-5.871663347	-5.697371252	-5.871663347	-3.444864328	-0.356545082	-4.430453229	-6.361211573	-5.75030249
1999-2000	2880	2	9	64	male	black	married_partner	1.08	high school graduate/ged or equivalent	28.7	no	282.0022624	mild	Assumed deceased	Accidents (unintentional injuries) (V01-X59, Y85-Y86)	54	yes	no	no	no	no	no	0.08	3.839525	0.43	8.1	70.9	3.2	0.16	0.33	¡Ý60	25-29.9	0.000283686	0.013615228	0.00152481	0.028723174	0.251416423	0.011347427	0.000567371	0.001170203	-6.658019911	-4.225691304	-5.981589284	-3.515828274	-1.376675085	-4.394307603	-6.458355372	-6.132934393
1999-2000	2890	2	3	35	female	white	alone	2.4	college graduate or above	29.44	no	20	mild	Assumed alive	alive	236	no	yes	no	no	no	no	0.3	0.05855	0.11	1.2	8.6	0.2	0.06	0.05	20-39	25-29.9	0.015	0.0029275	0.0055	0.06	0.43	0.01	0.003	0.0025	-4.135166557	-5.539752188	-5.035953102	-2.796881415	-0.841647189	-4.509860006	-5.521460918	-5.65499231
1999-2000	2921	2	9	24	female	other	alone	5	college graduate or above	20.17	no	372.9977376	mild	Assumed alive	alive	239	no	yes	no	no	no	no	6.4	0.62495	1.98	15.2	67.8	4.3	0.33	0.71	20-39	£¼25	0.017158281	0.001675479	0.005308343	0.040750917	0.18177054	0.01152822	0.000884724	0.001903497	-4.008628568	-5.923626725	-5.065882206	-3.176033854	-1.699523795	-4.379771575	-6.27397396	-5.841839475
1999-2000	2927	1	11	77	female	white	alone	1.15	less than 9th grade	20.63	yes	42.99773756	former	Assumed deceased	All other causes (residual)	46	yes	yes	no	no	no	no	4.6	0.394375	0.5	4.2	16.7	0.3	0.1	0.13	¡Ý60	£¼25	0.106982373	0.009171994	0.011628519	0.097679558	0.388392528	0.006977111	0.002325704	0.003023415	-2.225787278	-4.588117	-4.371797625	-2.315877466	-0.943167374	-4.831178927	-5.706073969	-5.515624262
1999-2000	2938	1	4	80	male	mexican	married_partner	0.99	less than 9th grade	25.55	yes	14.00452489	former	Assumed deceased	Diseases of heart (I00-I09, I11, I13, I20-I51)	227	yes	yes	no	no	no	no	0.3	0.083475	0.05	0.7	11.5	0.2	0.05	0.03	¡Ý60	25-29.9	0.021421648	0.005960574	0.003570275	0.049983845	0.821163166	0.014281099	0.003570275	0.002142165	-3.797728366	-4.967493408	-5.38818198	-2.976246463	-0.195816404	-4.181138603	-5.38818198	-5.762843296
1999-2000	2946	2	1	30	male	white	alone	2.04	college graduate or above	19.06	no	287.9977376	heavy	Assumed alive	alive	236	yes	yes	no	no	no	no	2	0.28055	0.6	8.2	64.6	1.8	0.28	0.38	20-39	£¼25	0.006944499	0.00097414	0.00208335	0.028472446	0.224307318	0.006250049	0.00097223	0.001319455	-4.83527554	-6.227622623	-5.781738708	-3.52429949	-1.490289952	-4.926747038	-6.228590468	-6.066423117
1999-2000	2978	1	11	63	male	white	married_partner	0.98	high school graduate/ged or equivalent	31.9	no	84.00452489	moderate	Assumed alive	alive	230	yes	yes	no	no	no	no	1.8	0.47105	0.31	3.7	18.6	1.3	0.1	0.19	¡Ý60	¡Ý30	0.021427417	0.005607436	0.003690277	0.044045246	0.221416644	0.015475357	0.001190412	0.002261783	-3.797471087	-5.019559592	-5.36226355	-3.100087818	-1.50320288	-4.105889538	-6.123665595	-5.725481324
1999-2000	2987	1	1	69	male	white	married_partner	1.24	less than 9th grade	30.97	no	50.99547511	mild	Assumed deceased	All other causes (residual)	43	yes	yes	no	no	no	yes	3.2	0.387275	0.36	3.8	277.9	0.7	0.11	0.18	¡Ý60	¡Ý30	0.062750665	0.007594301	0.00705945	0.074516415	5.449503106	0.013726708	0.002157054	0.003529725	-2.752775656	-4.756655942	-4.82090998	-2.583405226	1.695707917	-4.218092558	-5.758115925	-5.397094062
1999-2000	2990	2	7	45	male	mexican	alone	0.57	less than 9th grade	18.05	no	162.0022624	heavy	Assumed deceased	All other causes (residual)	140	yes	no	no	no	no	no	0.6	0.8199	0.87	4.2	156.4	1.6	0.11	0.24	40-59	£¼25	0.003703652	0.00506104	0.005370295	0.025925564	0.965418616	0.009876405	0.000679003	0.001481461	-5.359416055	-5.105873805	-5.056109441	-3.614679114	-0.034158189	-4.521159489	-6.389555196	-5.998907863
1999-2000	2993	1	11	41	male	other	alone	5	college graduate or above	22.87	no	49.00452489	mild	Assumed alive	alive	230	yes	yes	no	no	no	no	1.9	0.208575	0.12	2.3	14.3	0.6	0.03	0.13	40-59	£¼25	0.03877193	0.00425624	0.002448753	0.046934441	0.291809788	0.012243767	0.000612188	0.002652816	-3.224593896	-5.248339411	-5.669742428	-3.037921006	-1.22823207	-4.324228229	-6.43016279	-5.612256833
1999-2000	3020	1	12	27	male	mexican	married_partner	3.39	high school graduate/ged or equivalent	27.47	no	155	heavy	Assumed alive	alive	238	yes	no	no	no	no	no	1	0.2022	0.23	6.4	40.8	5	0.07	0.34	20-39	25-29.9	0.006451613	0.001304516	0.001483871	0.041290323	0.263225806	0.032258065	0.000451613	0.002193548	-4.899324773	-6.072884547	-5.997937062	-3.163197	-1.330951214	-3.403457999	-6.535079994	-5.746622633
1999-2000	3037	1	5	56	male	white	married_partner	5	college graduate or above	25.26	no	242.9977376	mild	Assumed deceased	Malignant neoplasms (C00-C97)	122	no	yes	no	no	no	no	2.4	0.188825	0.32	10.3	71.3	1.2	0.11	0.42	40-59	25-29.9	0.009876635	0.000777065	0.001316885	0.042387226	0.29341837	0.004938318	0.000452679	0.001728411	-4.521138353	-6.332792238	-6.067531802	-3.137590215	-1.222753497	-5.126329421	-6.534345764	-5.904035834
1999-2000	3074	2	2	23	male	mexican	married_partner	1.8	college graduate or above	40.54	no	159.0045249	former	Assumed alive	alive	246	no	yes	no	no	no	no	1.3	0.1605	0.1	4.1	53.2	0.2	0.12	0.25	20-39	¡Ý30	0.008175868	0.001009405	0.000628913	0.02578543	0.334581673	0.001257826	0.000754696	0.001572282	-4.691178289	-6.209916503	-6.419842407	-3.619897207	-1.091889915	-6.093352947	-6.345459939	-5.96296172
1999-2000	3120	1	1	48	female	white	married_partner	0	high school graduate/ged or equivalent	23.18	no	84.00452489	mild	Assumed alive	alive	231	no	yes	no	no	no	no	1	0.540275	0.93	4.4	41.9	0.7	0.1	0.15	40-59	£¼25	0.011904121	0.006431499	0.011070832	0.052378131	0.498782656	0.008332884	0.001190412	0.001785618	-4.350208588	-4.902027719	-4.416963298	-2.930354151	-0.693581964	-4.674211152	-6.123665595	-5.883285492
1999-2000	3142	1	8	61	male	white	alone	1.94	college graduate or above	22.67	yes	287.9977376	heavy	Assumed deceased	Malignant neoplasms (C00-C97)	26	yes	no	no	no	no	yes	0.8	10.898275	0.64	3.3	25.9	2.2	0.29	0.08	¡Ý60	£¼25	0.0027778	0.03784153	0.00222224	0.011458423	0.089931262	0.007638949	0.001006952	0.00027778	-5.578613555	-3.248265246	-5.737678609	-4.385358311	-2.39765142	-4.751474359	-6.211137949	-6.662631113
1999-2000	3144	1	10	24	female	black	married_partner	1.41	high school graduate/ged or equivalent	31.74	no	355.9954751	never	Assumed alive	alive	241	no	yes	no	no	no	no	2	0.950225	1.02	11.7	110.5	1	0.42	0.39	20-39	¡Ý30	0.005618049	0.002669205	0.002865205	0.032865586	0.310397204	0.002809024	0.00117979	0.00109552	-5.017954675	-5.607780187	-5.555740569	-3.385355934	-1.166685999	-5.570382168	-6.12852661	-6.167953765
1999-2000	3185	2	8	47	female	white	married_partner	1.8	high school graduate/ged or equivalent	35.24	yes	147.0022624	moderate	Assumed alive	alive	245	no	yes	no	no	no	no	3.1	0.23535	0.46	6.7	39	0.6	0.11	0.26	40-59	¡Ý30	0.021088111	0.001600996	0.003129204	0.04557753	0.265302039	0.00408157	0.000748288	0.00176868	-3.812715788	-5.95186092	-5.489670738	-3.066637047	-1.323124128	-5.282135043	-6.349118368	-5.889384512
1999-2000	3205	2	5	69	female	white	married_partner	5	high school graduate/ged or equivalent	24.73	yes	34.00452489	mild	Assumed deceased	All other causes (residual)	226	yes	yes	no	no	no	no	0.9	0.23995	0.13	1.6	7.8	0.5	0.09	0.06	¡Ý60	£¼25	0.026467066	0.007056414	0.003823021	0.047052562	0.229381238	0.014703925	0.002646707	0.001764471	-3.594767597	-4.821286755	-5.334354861	-3.035459835	-1.468019788	-4.153844567	-5.613930824	-5.890905961
1999-2000	3210	2	11	64	female	white	married_partner	5	college graduate or above	26.36	no	95.99547511	moderate	Assumed deceased	Diseases of heart (I00-I09, I11, I13, I20-I51)	235	yes	yes	no	no	no	no	5.3	1.327375	0.6	8.6	220.7	1.1	0.05	0.27	¡Ý60	25-29.9	0.055210936	0.013827475	0.006250295	0.089587556	2.299066698	0.011458873	0.000520858	0.002812633	-2.878643956	-4.211273423	-4.926713176	-2.401438427	0.832938122	-4.385322184	-6.488480706	-5.569435365
1999-2000	3216	2	10	41	female	black	married_partner	5	college graduate or above	27.85	no	150.9954751	former	Assumed alive	alive	231	yes	yes	no	no	no	no	1.6	1.3498	3.62	8.3	53.6	0.9	0.17	0.33	40-59	25-29.9	0.010596344	0.008939341	0.023974228	0.054968535	0.354977525	0.005960444	0.001125862	0.002185496	-4.457065401	-4.611254586	-3.689910852	-2.882965628	-1.032887683	-4.967512084	-6.153578122	-5.749147286
1999-2000	3219	1	7	70	male	white	married_partner	0.98	college graduate or above	23.39	no	42.00226244	mild	Assumed alive	alive	244	no	yes	no	no	no	no	0.8	0.20165	0.13	2	35.4	0.6	0.1	0.08	¡Ý60	£¼25	0.019046593	0.004800932	0.003095071	0.047616483	0.842811743	0.014284945	0.002380824	0.001904659	-3.909696062	-5.149736709	-5.497971133	-3.023792657	-0.169825863	-4.180886936	-5.689635773	-5.841439174
1999-2000	3225	1	11	21	male	white	alone	1.07	high school graduate/ged or equivalent	24.86	no	260.9954751	mild	Assumed alive	alive	230	yes	no	no	no	no	no	0.7	0.2462	0.83	8.8	112.8	1.7	0.24	0.34	20-39	£¼25	0.002682039	0.000943311	0.003180132	0.03371706	0.432191401	0.006513523	0.000919556	0.001302705	-5.604288649	-6.243361868	-5.477412511	-3.360524081	-0.836575614	-4.891050831	-6.25566128	-6.073670944
1999-2000	3230	2	12	62	male	white	alone	5	college graduate or above	22.02	no	180	moderate	Assumed deceased	All other causes (residual)	150	yes	yes	no	no	no	no	1.7	1.10105	0.48	8.3	138.6	0.6	0.17	0.23	¡Ý60	£¼25	0.009444444	0.006116944	0.002666667	0.046111111	0.77	0.003333333	0.000944444	0.001277778	-4.561685074	-4.945276797	-5.608472295	-3.055246401	-0.260066905	-5.44141821	-6.242778975	-6.08455497
1999-2000	3234	2	1	62	male	white	married_partner	3.73	high school graduate/ged or equivalent	34.95	no	87.00226244	mild	Assumed deceased	Malignant neoplasms (C00-C97)	64	yes	yes	no	no	no	no	0.7	0.619275	0.2	2.5	13.9	0.6	0.11	0.09	¡Ý60	¡Ý30	0.008045768	0.007117918	0.002298791	0.028734885	0.15976596	0.006896372	0.001264335	0.001034456	-4.705458279	-4.813681519	-5.714199304	-3.515434346	-1.827805635	-4.841351817	-6.090474189	-6.197526888
1999-2000	3245	2	12	49	female	black	alone	1.33	high school graduate/ged or equivalent	34.39	yes	139.0045249	never	Assumed deceased	Nephritis, nephrotic syndrome and nephrosis (N00-N07, N17-N19, N25-N27)	225	no	yes	yes	no	no	no	1.6	0.411825	0.28	3.7	75.3	0.5	0.16	0.12	40-59	¡Ý30	0.011510417	0.002962673	0.002014323	0.026617839	0.541708984	0.003597005	0.001151042	0.000863281	-4.381193648	-5.530836396	-5.804380046	-3.589293391	-0.611182043	-5.382350229	-6.141803058	-6.285416233
1999-2000	3266	1	11	78	male	white	married_partner	1.16	less than 9th grade	27.71	no	217.0022624	former	Assumed alive	alive	230	yes	yes	yes	no	no	no	0.6	0.728425	1.19	9.9	20.1	3.7	0.26	0.2	¡Ý60	25-29.9	0.002764948	0.003356762	0.005483814	0.045621644	0.092625762	0.017050513	0.001198144	0.000921649	-5.582021194	-5.436026104	-5.038446393	-3.065690379	-2.368449694	-4.014581147	-6.120141825	-6.254571411
1999-2000	3273	1	7	56	female	black	married_partner	4.67	high school graduate/ged or equivalent	28.18	yes	150.9954751	mild	Assumed alive	alive	244	yes	yes	no	no	no	no	2.6	3.1157	0.49	4.9	38.8	1.1	0.16	0.18	40-59	25-29.9	0.017219059	0.020634393	0.00324513	0.032451304	0.256961343	0.007284987	0.001059634	0.001192089	-4.005287033	-3.833470954	-5.461982751	-3.397664523	-1.35494554	-4.793310256	-6.185226787	-6.122900444
1999-2000	3274	1	11	50	female	other	alone	0.65	high school graduate/ged or equivalent	48.08	no	210	former	Assumed alive	alive	229	no	yes	no	no	no	no	1.9	0.6978	0.39	6.1	37.6	0.5	0.38	0.25	40-59	¡Ý30	0.009047619	0.003322857	0.001857143	0.029047619	0.179047619	0.002380952	0.001809524	0.001190476	-4.600419583	-5.44383872	-5.857933154	-3.504971854	-1.714533913	-5.68959784	-5.874740273	-6.12363632
1999-2000	3289	2	4	34	female	other	alone	0.53	high school graduate/ged or equivalent	23.32	yes	89.00452489	moderate	Assumed alive	alive	236	no	yes	no	no	no	no	4.8	0.21245	0.45	5.7	57.8	0.9	0.2	0.23	20-39	£¼25	0.053929842	0.002386957	0.005055923	0.064041688	0.649405186	0.010111845	0.002247077	0.002584138	-2.901698501	-5.687823314	-5.106718523	-2.732726863	-0.430159748	-4.499743582	-5.730000144	-5.631237202
1999-2000	3292	1	1	77	male	white	married_partner	4	college graduate or above	27.96	yes	129.0045249	mild	Assumed deceased	Diseases of heart (I00-I09, I11, I13, I20-I51)	27	yes	yes	no	no	yes	yes	0.5	0.906575	0.33	5.5	78.3	1.1	0.11	0.27	¡Ý60	25-29.9	0.003875833	0.007027467	0.00255805	0.042634163	0.606955454	0.008526833	0.000852683	0.00209295	-5.323464309	-4.824886283	-5.638542691	-3.13191487	-0.497653666	-4.653642968	-6.291120275	-5.778630002
1999-2000	3296	2	12	74	female	black	married_partner	2.98	high school graduate/ged or equivalent	29.93	no	167.0022624	never	Assumed deceased	Malignant neoplasms (C00-C97)	174	yes	yes	no	no	no	no	1	1.221725	0.3	8.2	132.5	1.3	0.18	0.5	¡Ý60	25-29.9	0.005987943	0.007315619	0.001796383	0.049101131	0.793402425	0.007784326	0.00107783	0.002993971	-4.963569068	-4.789619671	-5.879428537	-2.993711692	-0.230165114	-4.734786319	-6.176431339	-5.522969201
1999-2000	3298	1	3	46	male	mexican	alone	1.88	less than 9th grade	21.43	no	120.9954751	heavy	Assumed deceased	Malignant neoplasms (C00-C97)	241	yes	no	no	no	no	no	0.9	0.929225	0.24	2	42.5	1.2	0.03	0.07	40-59	£¼25	0.007438295	0.007679833	0.001983545	0.016529544	0.351252805	0.009917726	0.000247943	0.000578534	-4.774975042	-4.746753031	-5.814643004	-4.043867607	-1.043406166	-4.517367549	-6.686258558	-6.451258691
1999-2000	3316	1	7	22	female	white	alone	0	college graduate or above	20	no	330	mild	Assumed alive	alive	243	no	yes	no	no	no	no	3.6	0.58125	3.75	12.5	64.2	1.7	0.33	0.47	20-39	£¼25	0.010909091	0.001761364	0.011363636	0.037878788	0.194545455	0.005151515	0.001	0.001424242	-4.430453229	-5.89203065	-4.392995666	-3.247306476	-1.631962423	-5.091056861	-6.214608098	-6.022236206
1999-2000	3317	1	10	24	female	white	married_partner	2.33	college graduate or above	29.68	no	19.00452489	former	Assumed alive	alive	248	yes	yes	no	no	no	no	0.2	0.08415	0.12	0.8	5.4	0.1	0.05	0.05	20-39	25-29.9	0.01052381	0.004427893	0.006314286	0.042095238	0.284142857	0.005261905	0.002630952	0.002630952	-4.463339991	-5.216204276	-4.917925896	-3.144342773	-1.254764971	-5.073270865	-5.618260301	-5.618260301
1999-2000	3327	1	11	21	male	white	alone	1.08	college graduate or above	25.32	yes	242.0022624	heavy	Assumed alive	alive	244	yes	yes	no	no	no	no	5.1	0.031425	0.58	3.5	64.1	0.7	0.22	0.13	20-39	25-29.9	0.021074183	0.000129854	0.002396672	0.014462675	0.264873557	0.002892535	0.000909082	0.000537185	-3.813346537	-6.785666718	-5.684959207	-4.169326243	-1.324734434	-5.548694678	-6.261132566	-6.477802418
1999-2000	3344	3	1	63	male	other	married_partner	1.19	high school graduate/ged or equivalent	25.7	no	165.9954751	never	Assumed alive	alive	239	no	yes	no	no	no	no	2.2	0.9096	0.29	9	48	1.3	0.12	0.67	¡Ý60	25-29.9	0.013253373	0.005479667	0.001747036	0.054218345	0.289164509	0.007831539	0.000722911	0.004036255	-4.250761677	-5.039086091	-5.897232922	-2.896460037	-1.237307246	-4.729426013	-6.363739819	-5.291092608
1999-2000	3366	1	9	64	female	black	alone	1.36	high school graduate/ged or equivalent	26.32	yes	142.9977376	moderate	Assumed alive	alive	231	yes	yes	yes	no	no	no	2.6	2.12925	0.35	7.8	88.2	0.8	0.08	0.86	¡Ý60	25-29.9	0.018182106	0.014890096	0.002447591	0.054546318	0.616792975	0.005594494	0.000559449	0.006014081	-3.953777422	-4.142059275	-5.670079503	-2.890538056	-0.481601869	-5.021520204	-6.463422462	-4.959835556
1999-2000	3400	1	9	68	female	white	married_partner	1.63	high school graduate/ged or equivalent	19.73	no	17.00226244	never	Assumed alive	alive	227	no	yes	no	no	no	no	0.7	0.0165	0.05	0.6	21.2	0.07	0.03	0.03	¡Ý60	£¼25	0.041170991	0.000970459	0.002940785	0.035289421	1.246892881	0.004117099	0.001764471	0.001764471	-3.166022703	-6.229488727	-5.536375312	-3.316229008	0.221456434	-5.275167576	-5.890905961	-5.890905961
1999-2000	3403	2	12	62	female	black	married_partner	4.24	college graduate or above	41.82	yes	89.00452489	moderate	Assumed deceased	All other causes (residual)	147	no	yes	no	no	no	no	0.7	0.3391	0.89	3.2	14	0.7	0.12	0.18	¡Ý60	¡Ý30	0.007864769	0.003809919	0.009999492	0.035953228	0.157295374	0.007864769	0.001348246	0.002022369	-4.725670433	-5.337075106	-4.509906224	-3.298102267	-1.843292538	-4.725670433	-6.054086587	-5.801714288
1999-2000	3412	1	11	66	male	white	married_partner	1.02	high school graduate/ged or equivalent	30.74	yes	47.00226244	former	Assumed deceased	Diseases of heart (I00-I09, I11, I13, I20-I51)	136	yes	yes	no	no	yes	yes	5.2	0.2627	0.23	5.3	154.8	0.3	0.07	0.21	¡Ý60	¡Ý30	0.110632972	0.005589093	0.004893381	0.112760529	3.293458484	0.006382671	0.00148929	0.00446787	-2.192538822	-5.022339624	-5.133925343	-2.173659659	1.19224181	-4.908619717	-5.995757745	-5.208866128
1999-2000	3417	2	6	37	female	mexican	married_partner	1.2	college graduate or above	24.25	no	60	mild	Assumed alive	alive	233	yes	yes	no	no	no	no	5	0.150175	0.49	4.1	19.1	1	0.03	0.12	20-39	£¼25	0.083333333	0.002502917	0.008166667	0.068333333	0.318333333	0.016666667	5.00E-04	0.002	-2.472978079	-5.654159324	-4.692181563	-2.668829488	-1.14151979	-4.036075654	-6.502290171	-5.80914299
1999-2000	3429	3	1	43	male	white	married_partner	3.97	college graduate or above	25.68	no	192.9977376	mild	Assumed alive	alive	245	no	yes	no	no	no	no	2.2	0.2322	0.5	9.3	160.8	1.2	0.11	0.35	40-59	25-29.9	0.011399097	0.001203123	0.002590704	0.048187093	0.833170389	0.006217689	0.000569955	0.001813493	-4.390131603	-6.11787942	-5.629407011	-3.01212402	-0.181317595	-4.931220396	-6.456708407	-5.873328592
1999-2000	3432	2	2	27	male	mexican	married_partner	5	college graduate or above	34.03	yes	174.0045249	heavy	Assumed deceased	Diseases of heart (I00-I09, I11, I13, I20-I51)	176	yes	yes	no	no	no	no	3.2	0.691	0.39	7.9	127.2	0.7	0.14	0.24	20-39	¡Ý30	0.018390326	0.003971161	0.002241321	0.045401118	0.731015473	0.004022884	0.000804577	0.001379274	-3.942980979	-5.304101845	-5.731774309	-3.070431721	-0.311953628	-5.29375103	-6.317429187	-6.04095968
1999-2000	3436	2	2	63	female	mexican	alone	1.94	less than 9th grade	32.13	yes	120.9954751	former	Assumed alive	alive	241	no	no	no	no	no	no	4.6	0.593725	0.47	4.4	68.5	1.1	0.15	0.14	¡Ý60	¡Ý30	0.038017951	0.004907002	0.003884443	0.036364996	0.566136874	0.009091249	0.001239716	0.001157068	-3.243733466	-5.131616906	-5.321700067	-3.287020942	-0.567154605	-4.59608666	-6.101406304	-6.139005358
1999-2000	3482	1	3	69	female	mexican	alone	1.27	less than 9th grade	26.45	no	72.99773756	never	Assumed deceased	All other causes (residual)	144	no	yes	no	no	no	no	1.8	0.3205	0.09	2.4	13.2	0.5	0.07	0.08	¡Ý60	25-29.9	0.024658298	0.004390547	0.001232915	0.032877731	0.180827522	0.006849527	0.000958934	0.001095924	-3.662888233	-5.223108409	-6.104447407	-3.384997375	-1.704696722	-4.847301959	-6.235354918	-6.167760593
1999-2000	3514	1	7	80	male	black	alone	1.3	high school graduate/ged or equivalent	21.21	yes	77.00226244	former	Assumed deceased	Diseases of heart (I00-I09, I11, I13, I20-I51)	11	yes	yes	no	no	no	no	0.08	0.539875	0.33	3.7	70.7	0.6	0.11	0.11	¡Ý60	£¼25	0.001038931	0.007011158	0.004285588	0.048050536	0.918154841	0.007791979	0.001428529	0.001428529	-6.195329867	-4.826920005	-5.242771339	-3.014904161	-0.084300683	-4.733915468	-6.020469367	-6.020469367
1999-2000	3541	3	1	42	male	white	married_partner	3.97	college graduate or above	30.02	no	187.9977376	former	Assumed alive	alive	239	no	yes	no	no	no	no	3.7	0.53725	0.56	6.8	72.2	1.4	0.14	0.41	40-59	¡Ý30	0.019681088	0.002857747	0.002978759	0.036170648	0.384047175	0.007446898	0.00074469	0.002180877	-3.878535624	-5.557671904	-5.526785254	-3.29223586	-0.95438942	-4.77395599	-6.351178497	-5.750598237
1999-2000	3572	1	9	26	male	black	married_partner	0.18	high school graduate/ged or equivalent	22.09	no	170	mild	Assumed alive	alive	231	no	yes	no	no	no	no	1.4	0.076825	0.15	3.8	55.3	0.4	0.07	0.24	20-39	£¼25	0.008235294	0.000451912	0.000882353	0.022352941	0.325294118	0.002352941	0.000411765	0.001411765	-4.684722818	-6.534874133	-6.27523272	-3.757032342	-1.119956103	-5.697917355	-6.562914793	-6.027396556
1999-2000	3581	2	4	20	female	black	alone	5	college graduate or above	44.64	no	210	never	Assumed alive	alive	239	no	yes	no	no	no	no	0.08	0.0432	0.12	4.7	68.8	0.2	0.23	0.18	20-39	¡Ý30	0.000380952	0.000205714	0.000571429	0.022380952	0.327619048	0.000952381	0.001095238	0.000857143	-6.584981887	-6.720683119	-6.455770155	-3.755833589	-1.112856109	-6.23870565	-6.168088083	-6.288716071
1999-2000	3596	1	1	48	female	black	alone	2.44	high school graduate/ged or equivalent	31.21	no	169.0045249	heavy	Assumed alive	alive	231	yes	yes	no	no	no	no	1.2	1.219425	0.25	5.8	48.1	2	0.25	0.22	40-59	¡Ý30	0.007100402	0.007215339	0.00147925	0.034318608	0.284607764	0.011834003	0.00147925	0.00130174	-4.815841637	-4.801752219	-5.999799049	-3.343345322	-1.253135863	-4.355657171	-5.999799049	-6.074089792
1999-2000	3631	2	7	21	female	other	alone	5	college graduate or above	20.56	no	147.9977376	never	Assumed alive	alive	244	no	yes	no	no	no	no	1.4	0.2227	0.33	4.2	74.8	0.8	0.17	0.16	20-39	£¼25	0.009459604	0.001504753	0.002229764	0.028378812	0.505413132	0.005405488	0.001148666	0.001081098	-4.560234673	-5.989565259	-5.735346267	-3.527481538	-0.680402477	-5.05060015	-6.142907998	-6.174859828
1999-2000	3649	1	12	50	male	white	married_partner	2.69	college graduate or above	29.6	no	230.9954751	mild	Assumed alive	alive	240	yes	yes	no	no	no	no	2.6	0.783375	0.54	8.1	108.7	1	0.16	0.36	40-59	25-29.9	0.011255632	0.0033913	0.002337708	0.035065622	0.470571988	0.004329089	0.000692654	0.001558472	-4.401769714	-5.428129924	-5.702470896	-3.322415168	-0.751683509	-5.234574951	-6.381457414	-5.96834504
1999-2000	3659	1	5	39	female	white	married_partner	2.72	college graduate or above	23.14	no	87.00226244	heavy	Assumed alive	alive	233	yes	yes	no	no	no	no	2.6	0.639325	0.87	4.3	25.3	0.8	0.11	0.12	20-39	£¼25	0.02988428	0.007348372	0.00999974	0.049424002	0.290797035	0.009195163	0.001264335	0.001379274	-3.477507952	-4.785688714	-4.509883647	-2.987287986	-1.231696802	-4.585841869	-6.090474189	-6.04095968
1999-2000	3668	2	7	79	female	other	alone	1.08	high school graduate/ged or equivalent	23.47	yes	69.00452489	former	Assumed deceased	All other causes (residual)	54	no	yes	no	no	no	no	1.5	0.495525	0.44	4.4	38.9	1.4	0.11	0.2	¡Ý60	£¼25	0.021737705	0.007181051	0.006376393	0.063763934	0.563731148	0.020288525	0.001594098	0.002898361	-3.783730723	-4.805934675	-4.909470453	-2.737006398	-0.571405506	-3.849587103	-5.954516275	-5.547199159
1999-2000	3685	2	4	34	male	black	alone	3.53	college graduate or above	27.42	no	222.0022624	mild	Assumed alive	alive	237	no	no	no	no	no	no	2.5	0.251175	0.4	6.2	247.1	2.4	0.24	0.29	20-39	25-29.9	0.011261146	0.001131407	0.001801783	0.027927643	1.11305172	0.010810701	0.00108107	0.001306293	-4.401319838	-6.150972772	-5.877499122	-3.542957625	0.108003567	-4.438749325	-6.174873064	-6.072113808
1999-2000	3721	1	10	26	male	mexican	alone	2.93	high school graduate/ged or equivalent	25.59	no	197.9977376	heavy	Assumed alive	alive	246	no	yes	no	no	no	no	4.1	0.083575	0.61	7.2	74.3	1.7	0.16	0.39	20-39	25-29.9	0.020707307	0.000422101	0.003080843	0.036364052	0.375256813	0.008585957	0.00080809	0.001969719	-3.830106332	-6.555620076	-5.501451625	-3.287046217	-0.977483355	-4.647456096	-6.315484216	-5.819287783
1999-2000	3729	1	10	43	male	white	married_partner	5	high school graduate/ged or equivalent	25.13	yes	199.0045249	moderate	Assumed alive	alive	246	yes	yes	no	no	no	no	1.2	1.62595	0.63	4.5	15.8	1.5	0.22	0.18	40-59	25-29.9	0.006030014	0.008170417	0.003165757	0.022612551	0.07939518	0.007537517	0.001105503	0.000904502	-4.957566633	-4.691772494	-5.480857228	-3.74597688	-2.520801059	-4.763285057	-6.163201122	-6.263534698
1999-2000	3730	2	3	72	female	mexican	alone	5	high school graduate/ged or equivalent	32.93	yes	52.00226244	never	Assumed deceased	All other causes (residual)	181	no	yes	no	no	yes	no	1	0.239125	0.18	1.8	19.7	1.4	0.29	0.08	¡Ý60	¡Ý30	0.019229933	0.004598358	0.003461388	0.034613879	0.378829672	0.026921906	0.00557668	0.001538395	-3.900591961	-5.185282006	-5.412295382	-3.335019868	-0.96803236	-3.578343752	-5.024225153	-5.976223443
1999-2000	3751	3	1	27	female	white	married_partner	4.62	college graduate or above	25.77	no	172.0022624	moderate	Assumed alive	alive	240	no	no	no	no	no	no	3.1	0.14225	0.45	7.7	52.2	1.5	0.16	0.29	20-39	25-29.9	0.018023019	0.000827024	0.002616245	0.044766853	0.30348438	0.008720816	0.00093022	0.001686024	-3.96210552	-6.305066863	-5.622319179	-3.084195183	-1.18913549	-4.633485763	-6.250121126	-5.919693121
1999-2000	3757	1	5	76	male	white	married_partner	5	college graduate or above	26.48	no	160.9954751	mild	Assumed deceased	Malignant neoplasms (C00-C97)	180	no	yes	no	no	no	yes	2.7	0.238475	0.25	7.1	31.5	1.7	0.1	0.12	¡Ý60	25-29.9	0.016770658	0.001481253	0.001552839	0.044100618	0.195657673	0.010559303	0.000621135	0.000745363	-4.030206627	-5.998991681	-5.970549334	-3.098859322	-1.626290763	-4.460264713	-6.424628468	-6.350792972
1999-2000	3760	1	7	36	female	black	alone	4.49	college graduate or above	23.97	no	190.9954751	never	Assumed alive	alive	244	no	yes	no	no	no	no	0.2	0.387475	0.61	8.5	83.5	0.7	0.45	1.42	20-39	£¼25	0.001047145	0.002028713	0.003193793	0.044503672	0.437183132	0.003665008	0.002356077	0.007434731	-6.191309029	-5.799617508	-5.474149718	-3.08996225	-0.825118346	-5.367665667	-5.696982618	-4.775397442
1999-2000	3769	1	9	80	female	black	alone	2.71	high school graduate/ged or equivalent	32.33	yes	42.00226244	heavy	Assumed deceased	Alzheimer's disease (G30)	185	yes	yes	no	no	no	no	0.4	0.72435	0.15	1.8	11	1.2	0.03	0.07	¡Ý60	¡Ý30	0.009523297	0.0172455	0.003571236	0.042854834	0.261890654	0.02856989	0.000714247	0.001666577	-4.554163763	-4.003836827	-5.387971608	-3.126870318	-1.336017096	-3.520998679	-6.368781222	-5.926959692
1999-2000	3770	2	8	31	female	other	married_partner	5	college graduate or above	25.23	no	120	moderate	Assumed alive	alive	243	yes	yes	no	no	no	no	1.6	0.29935	0.32	6.5	31	1	0.13	0.18	20-39	25-29.9	0.013333333	0.002494583	0.002666667	0.054166667	0.258333333	0.008333333	0.001083333	0.0015	-4.245167452	-5.656541128	-5.608472295	-2.897396373	-1.349641043	-4.674163057	-6.173786104	-5.991464547
1999-2000	3798	2	4	75	male	black	married_partner	2.81	less than 9th grade	32.15	yes	154.0045249	mild	Assumed deceased	Diseases of heart (I00-I09, I11, I13, I20-I51)	104	yes	yes	no	no	yes	no	0.9	0.681775	0.32	6.2	63.9	1.3	0.22	0.44	¡Ý60	¡Ý30	0.005843984	0.00442698	0.002077861	0.040258557	0.414922874	0.00844131	0.001428529	0.002857059	-4.984385241	-5.216372411	-5.783520396	-3.187896736	-0.877255436	-4.662660493	-6.020469367	-5.557850326
1999-2000	3799	3	1	70	male	white	married_partner	3.6	college graduate or above	25.98	no	140	heavy	Assumed alive	alive	240	yes	yes	no	no	no	no	3.7	0.44285	1.03	5.3	69	2.2	0.07	0.25	¡Ý60	25-29.9	0.026428571	0.003163214	0.007357143	0.037857143	0.492857143	0.015714286	5.00E-04	0.001785714	-3.596170056	-5.481467838	-4.784638674	-3.247863362	-0.705508988	-4.091491493	-6.502290171	-5.883250962
1999-2000	3814	1	7	76	female	white	alone	1.08	high school graduate/ged or equivalent	29.52	yes	130.9954751	never	Assumed deceased	All other causes (residual)	144	no	yes	no	yes	no	yes	0.6	0.479425	0.24	2.7	48.1	0.5	0.19	0.85	¡Ý60	25-29.9	0.004580311	0.003659859	0.001832124	0.020611399	0.367188256	0.003816926	0.001450432	0.006488774	-5.188510791	-5.368770037	-5.866728194	-3.834534374	-0.999160907	-5.335619369	-6.011491034	-4.894350213
1999-2000	3815	1	5	44	female	mexican	married_partner	3.24	college graduate or above	38.17	yes	204.0045249	mild	Assumed alive	alive	234	yes	yes	no	no	no	no	6	1.05285	0.7	8.2	69	1	0.06	0.24	40-59	¡Ý30	0.029411112	0.005160915	0.003431296	0.040195187	0.338227792	0.004901852	0.000294111	0.001176444	-3.4929472	-5.089529983	-5.419063088	-3.189433853	-1.081083445	-5.132489069	-6.649931211	-6.1300627
1999-2000	3816	2	3	54	male	mexican	married_partner	5	college graduate or above	29.04	yes	115.9954751	mild	Assumed alive	alive	248	no	yes	no	no	no	no	0.7	0.4092	0.39	4.3	76.8	0.9	0.11	0.28	40-59	25-29.9	0.006034718	0.003527724	0.0033622	0.037070412	0.662094792	0.007758923	0.000948313	0.002413887	-4.956897652	-5.397535935	-5.434778735	-3.268317898	-0.410837324	-4.737682287	-6.240791484	-5.679903677
1999-2000	3870	1	10	62	male	black	alone	0.89	high school graduate/ged or equivalent	28.45	yes	219.0045249	former	Assumed alive	alive	247	yes	yes	no	yes	no	yes	1.4	2.318975	0.44	3.1	145.5	2.9	0.25	0.17	¡Ý60	25-29.9	0.006392562	0.010588708	0.002009091	0.014154959	0.664369835	0.013241736	0.001141529	0.00077624	-4.907280922	-4.457724089	-5.806117269	-4.189427495	-0.40741225	-4.251578503	-6.146235254	-6.333256695
1999-2000	3889	2	1	83	male	white	married_partner	1.24	high school graduate/ged or equivalent	21.31	no	19.00452489	never	Assumed deceased	All other causes (residual)	198	no	yes	no	no	no	no	0.8	0.081875	0.19	0.8	6.7	0.2	0.07	0.06	¡Ý60	£¼25	0.042095238	0.004308185	0.009997619	0.042095238	0.352547619	0.01052381	0.003683333	0.003157143	-3.144342773	-5.2385054	-4.51007648	-3.144342773	-1.039737095	-4.463339991	-5.363745172	-5.482927254
1999-2000	3902	2	12	23	female	mexican	alone	0.06	less than 9th grade	36.77	no	177.9977376	never	Assumed alive	alive	242	no	no	no	no	no	no	2.6	0.752525	2.63	6.6	34.9	3	0.23	0.25	20-39	¡Ý30	0.014606927	0.004227722	0.014775469	0.037079123	0.196069908	0.016854147	0.001292151	0.001404512	-4.16004041	-5.253779607	-4.149299159	-3.2680891	-1.624196751	-4.025519484	-6.07826449	-6.030408209
1999-2000	3924	2	11	84	male	white	married_partner	3.56	high school graduate/ged or equivalent	20.25	no	114.0045249	mild	Assumed deceased	Chronic lower respiratory diseases (J40-J47)	44	yes	yes	no	no	no	no	2.7	1.006375	1.06	6	72.7	3.9	0.15	0.28	¡Ý60	£¼25	0.02368327	0.0088275	0.009297877	0.05262949	0.637693987	0.034209168	0.001315737	0.002456043	-3.701629573	-4.62257065	-4.575817564	-2.925656176	-0.448329833	-3.346448762	-6.068027176	-5.667631025
1999-2000	3956	2	1	59	female	white	alone	4.43	college graduate or above	27	no	55	mild	Assumed alive	alive	236	yes	yes	yes	no	no	no	0.7	0.6708	0.18	3.7	41.6	0.8	0.13	0.13	40-59	25-29.9	0.012727273	0.012196364	0.003272727	0.067272727	0.756363636	0.014545455	0.002363636	0.002363636	-4.288370715	-4.327813969	-5.45550295	-2.6842449	-0.277911776	-4.163986995	-5.694732639	-5.694732639
1999-2000	3959	2	8	46	female	black	married_partner	4.79	college graduate or above	45.79	no	97.99773756	mild	Assumed alive	alive	244	no	yes	no	yes	no	yes	0.5	0.2065	0.19	3	21.2	0.3	0.06	0.11	40-59	¡Ý30	0.005102159	0.002107192	0.00193882	0.030612952	0.216331525	0.003061295	0.000612259	0.001122475	-5.099112701	-5.774036014	-5.829747047	-3.454188381	-1.526331327	-5.50625335	-6.430118958	-6.155172469
1999-2000	3966	3	1	44	female	white	alone	5	college graduate or above	24.72	no	117.9977376	moderate	Assumed alive	alive	240	no	yes	no	no	no	no	1.7	0.1874	0.79	6.2	106.4	2.2	0.09	0.3	40-59	£¼25	0.014407056	0.001588166	0.006695044	0.05254338	0.901712204	0.018644425	0.000762726	0.002542422	-4.1729297	-5.956805745	-4.867178843	-2.927263107	-0.102351487	-3.929961682	-6.340893528	-5.64294471
1999-2000	3984	1	5	41	male	white	married_partner	4.32	high school graduate/ged or equivalent	26.51	no	225.9954751	heavy	Assumed deceased	Accidents (unintentional injuries) (V01-X59, Y85-Y86)	60	yes	no	no	no	no	no	5.8	1.022125	0.43	3.6	63.7	2.3	0.44	0.15	40-59	25-29.9	0.025664231	0.004522768	0.001902693	0.015929522	0.28186405	0.010177195	0.001946942	0.00066373	-3.624432288	-5.198876178	-5.842116365	-4.078696289	-1.262788884	-4.493879745	-5.82698738	-6.398693147
1999-2000	3999	2	7	73	male	other	alone	0.6	less than 9th grade	34.88	yes	157.9977376	moderate	Assumed deceased	All other causes (residual)	103	yes	yes	no	no	no	no	0.7	0.778575	1.22	3.8	94.3	0.7	0.1	0.1	¡Ý60	¡Ý30	0.004430443	0.00492776	0.00772163	0.024050977	0.596843989	0.004430443	0.00063292	0.00063292	-5.21573453	-5.128108804	-4.741949183	-3.686842438	-0.514425446	-5.21573453	-6.417385177	-6.417385177
1999-2000	4011	1	11	56	male	white	married_partner	3.11	college graduate or above	53.1	yes	60.99547511	former	Assumed deceased	Diseases of heart (I00-I09, I11, I13, I20-I51)	122	no	yes	yes	no	no	no	3.2	0.117075	0.81	2.6	32.3	0.5	0.1	0.1	40-59	¡Ý30	0.052462908	0.001919405	0.013279674	0.042626113	0.529547478	0.008197329	0.001639466	0.001639466	-2.928767174	-5.836375562	-4.24891818	-3.132099391	-0.633845829	-4.688842122	-5.937178702	-5.937178702
1999-2000	4027	2	2	35	female	white	married_partner	0.92	high school graduate/ged or equivalent	39.7	no	147.0022624	former	Assumed deceased	Chronic lower respiratory diseases (J40-J47)	169	yes	no	no	no	no	no	3.3	0.638175	0.55	6	43.1	1.2	0.28	0.16	20-39	¡Ý30	0.022448634	0.00434126	0.003741439	0.040815698	0.293192766	0.00816314	0.001904733	0.001088419	-3.752943034	-5.232293752	-5.3514146	-3.174483451	-1.223520058	-4.6925664	-5.841413945	-6.171348139
1999-2000	4045	1	1	84	male	white	married_partner	1.44	high school graduate/ged or equivalent	24.65	no	72.99773756	former	Assumed deceased	Malignant neoplasms (C00-C97)	63	yes	yes	no	no	no	no	0.3	0.46535	0.19	3.9	39	1	0.08	0.13	¡Ý60	£¼25	0.004109716	0.006374855	0.00260282	0.053426313	0.534263133	0.013699055	0.001095924	0.001780877	-5.276611373	-4.909679024	-5.626038298	-2.910907541	-0.624996815	-4.219972093	-6.167760593	-5.884988893
1999-2000	4049	1	9	85	male	white	married_partner	1.87	high school graduate/ged or equivalent	19.45	yes	25.99547511	never	Assumed deceased	Diseases of heart (I00-I09, I11, I13, I20-I51)	34	yes	yes	no	no	no	no	0.08	0.029975	0.05	2.4	13.5	0.3	0.03	0.03	¡Ý60	£¼25	0.003077459	0.001153085	0.001923412	0.09232376	0.519321149	0.01154047	0.001154047	0.001154047	-5.502281362	-6.140853446	-5.835003967	-2.371680543	-0.653309064	-4.378794266	-6.140406882	-6.140406882
1999-2000	4051	2	1	64	male	white	married_partner	1.77	high school graduate/ged or equivalent	26.26	no	124.0045249	never	Assumed alive	alive	248	no	yes	no	no	no	yes	3.1	0.28865	0.45	3.9	151.4	1.1	0.43	0.15	¡Ý60	25-29.9	0.024999088	0.002327738	0.0036289	0.031450465	1.220923189	0.008870644	0.003467615	0.001209633	-3.649693828	-5.705462594	-5.375436056	-3.428040499	0.200426002	-4.618190175	-5.410900481	-6.114928715
1999-2000	4058	2	11	67	female	black	married_partner	1.8	college graduate or above	21.4	yes	245.9954751	former	Assumed deceased	All other causes (residual)	233	yes	yes	no	no	no	no	5	1.59935	0.52	27.9	151	2	0.27	0.23	¡Ý60	£¼25	0.020325577	0.006501542	0.00211386	0.11341672	0.613832429	0.008130231	0.001097581	0.000934977	-3.847848123	-4.892646633	-5.771892158	-2.167908054	-0.486405522	-4.6961643	-6.166970425	-6.247660073
1999-2000	4071	1	11	20	male	white	alone	1.2	high school graduate/ged or equivalent	25.66	no	80	heavy	Assumed alive	alive	229	no	yes	no	no	no	no	1.3	0.143875	0.31	1.1	22.7	0.3	0.18	0.14	20-39	25-29.9	0.01625	0.001798438	0.003875	0.01375	0.28375	0.00375	0.00225	0.00175	-4.059943136	-5.878694053	-5.323635175	-4.216512196	-1.256143677	-5.349610661	-5.729100283	-5.896154367
1999-2000	4094	1	9	60	male	white	married_partner	5	college graduate or above	27.31	no	109.0045249	mild	Assumed alive	alive	227	yes	yes	no	no	no	no	2.7	0.2605	0.4	5.3	13.2	1.6	0.03	0.45	¡Ý60	25-29.9	0.024769614	0.002389809	0.003669572	0.048621835	0.12109589	0.01467829	0.000275218	0.004128269	-3.658559235	-5.686981687	-5.366687767	-3.003324325	-2.102948556	-4.155478342	-6.664638187	-5.272987105
1999-2000	4158	1	1	49	female	white	married_partner	1.11	high school graduate/ged or equivalent	31.96	yes	89.00452489	former	Assumed deceased	All other causes (residual)	74	no	no	no	no	no	no	3.1	0.344375	0.43	2.6	56.7	0.8	0.11	0.16	40-59	¡Ý30	0.03482969	0.003869185	0.004831215	0.029211998	0.637046263	0.008988307	0.001235892	0.001797661	-3.328978403	-5.324828644	-5.144529887	-3.49951615	-0.449344485	-4.606340163	-6.103114926	-5.87897142
1999-2000	4159	1	11	57	male	other	married_partner	0.67	college graduate or above	32.62	yes	170.9954751	mild	Assumed deceased	Diseases of heart (I00-I09, I11, I13, I20-I51)	231	yes	yes	no	no	yes	yes	3.3	0.965875	0.57	5.6	78.7	12.4	0.19	0.18	40-59	¡Ý30	0.019298756	0.005648541	0.003333422	0.032749405	0.460246097	0.072516539	0.001111141	0.001052659	-3.897195662	-5.013357805	-5.441397855	-3.388792503	-0.773823546	-2.610244881	-6.16052695	-6.188619042
1999-2000	4181	2	11	62	male	white	married_partner	5	college graduate or above	22.91	no	222.0022624	moderate	Assumed deceased	Malignant neoplasms (C00-C97)	208	yes	yes	no	no	yes	no	25.9	0.9358	0.69	17.6	61.6	2.2	0.08	0.42	¡Ý60	£¼25	0.116665478	0.004215272	0.003108076	0.079278471	0.27747465	0.009909809	0.000360357	0.001891873	-2.139909615	-5.256163966	-5.494800381	-2.522253797	-1.278428248	-4.518092994	-6.600008343	-5.845851024
1999-2000	4199	2	12	61	male	black	married_partner	3.53	high school graduate/ged or equivalent	39.68	yes	125.9954751	heavy	Assumed deceased	Diseases of heart (I00-I09, I11, I13, I20-I51)	97	no	yes	no	no	no	no	3.6	0.241725	0.22	2.4	52.5	0.7	0.2	0.15	¡Ý60	¡Ý30	0.028572455	0.001918521	0.001746094	0.019048303	0.41668163	0.005555755	0.001587359	0.001190519	-3.520911937	-5.836678202	-5.897575576	-3.909610762	-0.873035786	-5.027411978	-5.957117772	-6.123616802
1999-2000	4206	3	1	44	male	white	married_partner	2.99	college graduate or above	24.71	no	259.0045249	heavy	Assumed alive	alive	239	no	yes	no	no	no	no	2.3	0.8946	0.41	16.5	68	3.7	0.21	0.39	40-59	£¼25	0.008880154	0.003453994	0.001582984	0.063705451	0.262543676	0.014285465	0.000810797	0.001505765	-4.617227207	-5.413954122	-5.958809987	-2.737909835	-1.333536172	-4.180852921	-6.313988395	-5.989161122
1999-2000	4216	2	9	26	female	other	married_partner	2.93	high school graduate/ged or equivalent	25.54	no	29.00452489	never	Assumed alive	alive	238	no	yes	no	no	no	no	0.2	0.089475	0.17	1.3	19.5	0.2	0.08	0.05	20-39	25-29.9	0.006895476	0.003084863	0.005861154	0.044820593	0.672308892	0.006895476	0.00275819	0.001723869	-4.841465365	-5.500466967	-4.981879565	-3.083021664	-0.395551076	-4.841465365	-5.583817733	-5.905702
1999-2000	4246	1	11	39	male	white	married_partner	3.53	high school graduate/ged or equivalent	22.16	no	195	mild	Assumed alive	alive	229	yes	no	no	no	no	no	4.2	0.767425	0.5	6.6	32.1	1.4	0.15	0.38	20-39	£¼25	0.021538462	0.003935513	0.002564103	0.033846154	0.164615385	0.007179487	0.000769231	0.001948718	-3.792532027	-5.311298696	-5.636842992	-3.356812511	-1.798087139	-4.806125822	-6.337210421	-5.826384797
1999-2000	4270	1	10	30	male	mexican	married_partner	3.89	high school graduate/ged or equivalent	26.5	no	212.9977376	heavy	Assumed alive	alive	246	no	yes	no	no	no	no	6.5	0.429025	0.5	4.6	76.9	1.1	0.3	0.27	20-39	25-29.9	0.030516756	0.002014223	0.002347443	0.021596474	0.361036699	0.005164374	0.001408466	0.001267619	-3.457235936	-5.804413103	-5.699558576	-3.789961424	-1.016009695	-5.088968672	-6.028765388	-6.089024853
1999-2000	4281	1	11	44	female	other	alone	5	college graduate or above	20.72	no	150.9954751	mild	Assumed alive	alive	247	yes	yes	no	no	no	no	1.9	0.48895	0.73	8	179.8	1.5	0.03	0.24	40-59	£¼25	0.012583159	0.003238177	0.004834582	0.05298172	1.190764159	0.009934073	0.000198681	0.001589452	-4.298924597	-5.463622172	-5.143952659	-2.919109806	0.175434696	-4.515871446	-6.726533118	-5.956309162
1999-2000	4283	2	3	42	female	mexican	alone	2.01	high school graduate/ged or equivalent	38.42	no	75.99547511	never	Assumed alive	alive	247	no	yes	no	no	no	no	2.6	0.411825	0.77	4.8	35.3	0.6	0.22	0.15	40-59	¡Ý30	0.034212563	0.005419073	0.010132182	0.063161655	0.46450134	0.007895207	0.002894909	0.001973802	-3.346352349	-5.04848162	-4.497915068	-2.746349517	-0.764640304	-4.722242697	-5.548084912	-5.817914102
1999-2000	4322	2	5	33	female	white	married_partner	1.01	college graduate or above	37.97	no	230.9954751	heavy	Assumed alive	alive	240	no	no	no	no	no	no	2	0.499675	0.33	6.3	65.1	1	0.39	0.26	20-39	¡Ý30	0.008658178	0.002163138	0.001428599	0.027273262	0.281823702	0.004329089	0.001688345	0.001125563	-4.639950235	-5.756190829	-6.020440561	-3.565838744	-1.262931536	-5.234574951	-5.918829606	-6.153718489
1999-2000	4330	2	3	44	female	mexican	married_partner	3.01	college graduate or above	23.45	yes	125.9954751	mild	Assumed alive	alive	249	yes	yes	no	no	no	no	4.4	1.0374	0.76	5.1	26.4	0.4	0.2	0.19	40-59	£¼25	0.034921889	0.008233629	0.006031963	0.040477644	0.209531334	0.003174717	0.001587359	0.001507991	-3.326408447	-4.684903131	-4.95728943	-3.182600693	-1.558120781	-5.478708663	-5.957117772	-5.988273379
1999-2000	4391	2	5	71	male	white	alone	4.95	high school graduate/ged or equivalent	36.26	no	47.99773756	mild	Assumed deceased	Chronic lower respiratory diseases (J40-J47)	166	yes	yes	no	no	no	no	0.08	0.17255	0.05	0.07	0.6	1.2	0.09	0.01	¡Ý60	¡Ý30	0.001666745	0.003594961	0.001041716	0.001458402	0.012500589	0.025001178	0.001875088	0.000208343	-5.926896566	-5.382794986	-6.193964762	-6.008243704	-4.30502195	-3.649613418	-5.851671864	-6.718505152
1999-2000	4399	2	7	75	male	white	married_partner	2.67	less than 9th grade	28.83	yes	135	mild	Assumed alive	alive	245	yes	yes	no	no	yes	no	1	0.482725	0.42	8.2	40.5	1.5	0.17	0.31	¡Ý60	25-29.9	0.007407407	0.003575741	0.003111111	0.060740741	0.3	0.011111111	0.001259259	0.002296296	-4.778642128	-5.386986683	-5.494061944	-2.784811262	-1.200645014	-4.413631974	-6.092718281	-5.714955775
1999-2000	4419	1	1	52	male	white	married_partner	1.11	high school graduate/ged or equivalent	41.08	no	175	heavy	Assumed alive	alive	232	yes	no	no	no	no	no	2	0.551475	0.5	3.5	35.5	2.9	0.19	0.15	40-59	¡Ý30	0.011428571	0.003151286	0.002857143	0.02	0.202857143	0.016571429	0.001085714	0.000857143	-4.387757309	-5.484337182	-5.557828562	-3.863232841	-1.590335811	-4.041481073	-6.172643899	-6.288716071
1999-2000	4434	1	1	36	female	white	alone	0.57	high school graduate/ged or equivalent	29.59	no	15	heavy	Assumed alive	alive	231	yes	yes	no	no	no	no	0.2	0.0288	0.05	0.6	25.6	0.07	0.06	0.02	20-39	25-29.9	0.013333333	0.00192	0.003333333	0.04	1.706666667	0.004666667	0.004	0.001333333	-4.245167452	-5.836171663	-5.44141821	-3.194183212	0.535127916	-5.173154224	-5.298317367	-6.060457419
1999-2000	4438	1	1	67	male	white	married_partner	1.24	high school graduate/ged or equivalent	39.79	yes	112.9977376	former	Assumed alive	alive	232	no	yes	yes	no	no	yes	5.6	0.263675	0.46	6	97.1	1.3	0.14	0.21	¡Ý60	¡Ý30	0.049558514	0.002333454	0.004070878	0.053098408	0.85930924	0.011504655	0.001238963	0.001858444	-2.984623913	-5.703746336	-5.284241308	-2.916950516	-0.150463373	-4.381654294	-6.10174253	-5.857477757
1999-2000	4439	1	2	45	male	white	married_partner	4.64	college graduate or above	23.8	no	140	mild	Assumed alive	alive	231	no	yes	no	no	no	no	1.9	0.30645	0.31	5.9	49.8	1	0.05	0.24	40-59	£¼25	0.013571429	0.002188929	0.002214286	0.042142857	0.355714286	0.007142857	0.000357143	0.001714286	-4.228692615	-5.74807029	-5.740150119	-3.143238411	-1.030820138	-4.81061416	-6.602373629	-5.909226449
1999-2000	4440	2	8	20	male	other	married_partner	0.36	less than 9th grade	20.74	no	167.9977376	mild	Assumed alive	alive	243	no	no	no	no	no	no	0.5	0.174225	0.47	4.9	62.5	1	0.22	0.21	20-39	£¼25	0.002976231	0.001037068	0.002797657	0.029167059	0.37202882	0.005952461	0.001309541	0.001250017	-5.527421005	-6.196243987	-5.573371054	-3.501004696	-0.986099598	-4.968659565	-6.070706283	-6.096817581
1999-2000	4450	2	12	23	female	mexican	alone	0.14	less than 9th grade	29.17	no	215.9954751	never	Assumed alive	alive	242	no	no	no	no	no	no	1.7	0.402625	1.59	6.4	137.7	1.3	0.19	0.27	20-39	25-29.9	0.007870535	0.001864044	0.007361265	0.02963025	0.637513355	0.006018645	0.000879648	0.001250026	-4.725020141	-5.855520779	-4.784145509	-3.485767185	-0.448612688	-4.959185156	-6.276670723	-6.096813425
1999-2000	4453	2	11	22	male	black	alone	1.8	high school graduate/ged or equivalent	20.82	no	224.0045249	mild	Assumed alive	alive	230	no	no	no	no	no	no	0.7	0.149075	0.47	7.5	48.3	1	0.13	0.32	20-39	£¼25	0.003124937	0.0006655	0.002098172	0.033481467	0.215620644	0.004464196	0.000580345	0.001428543	-5.490704562	-6.397629931	-5.776943051	-3.367333302	-1.529607638	-5.209538371	-6.450111836	-6.020463966
1999-2000	4456	3	1	39	male	white	married_partner	5	college graduate or above	27.06	yes	167.9977376	mild	Assumed alive	alive	240	no	yes	no	no	no	no	2.8	0.0092	0.63	5.9	436.8	1.1	0.05	0.29	20-39	25-29.9	0.016666891	5.48E-05	0.003750051	0.035119521	2.600035014	0.006547707	0.000297623	0.001726214	-4.036062949	-6.854439521	-5.349600029	-3.320921824	0.955909448	-4.886511441	-6.647221107	-5.904841547
1999-2000	4482	2	3	23	female	mexican	alone	0.06	less than 9th grade	31.92	no	130.9954751	never	Assumed alive	alive	248	no	yes	no	no	no	no	1.1	0.1182	1.5	5.7	88.8	0.8	0.11	0.2	20-39	¡Ý30	0.008397237	0.000902321	0.011450777	0.043512953	0.67788601	0.006107081	0.000839724	0.00152677	-4.66733961	-6.264680431	-4.385972232	-3.111975045	-0.387302044	-4.946663643	-6.298139903	-5.980813356
1999-2000	4491	2	5	28	female	black	alone	0.31	high school graduate/ged or equivalent	30.39	no	375	moderate	Assumed alive	alive	241	yes	no	no	no	no	no	0.7	0.47485	0.65	8.5	85	2.6	0.44	0.4	20-39	¡Ý30	0.001866667	0.001266267	0.001733333	0.022666667	0.226666667	0.006933333	0.001173333	0.001066667	-5.854605364	-6.089621442	-5.902233413	-3.743687691	-1.479872708	-4.836681987	-6.131493192	-6.181818276
1999-2000	4513	2	5	28	male	white	alone	5	college graduate or above	24.73	no	74.00452489	heavy	Assumed alive	alive	240	no	yes	no	no	no	no	1.2	0.1305	0.12	1.7	13.2	0.7	0.14	0.09	20-39	£¼25	0.016215225	0.001763406	0.001621522	0.022971568	0.178367472	0.009458881	0.001891776	0.001216142	-4.06196113	-5.891291416	-5.944000034	-3.730886804	-1.718318663	-4.560303798	-5.845884358	-6.111987499
1999-2000	4524	2	2	24	male	white	married_partner	0.92	college graduate or above	29.11	no	280	mild	Assumed alive	alive	245	no	no	no	no	no	no	4.2	0.295275	1.35	8.2	101.9	1.1	0.35	0.44	20-39	25-29.9	0.015	0.001054554	0.004821429	0.029285714	0.363928571	0.003928571	0.00125	0.001571429	-4.135166557	-6.187696695	-5.146209588	-3.497079153	-1.008053639	-5.312706104	-6.096825063	-5.96329367
1999-2000	4525	1	11	67	male	white	married_partner	1.55	high school graduate/ged or equivalent	26.2	yes	110.9954751	mild	Assumed deceased	Chronic lower respiratory diseases (J40-J47)	72	yes	yes	no	no	yes	yes	6.2	1.3346	0.85	4.3	28	1.2	0.11	0.16	¡Ý60	25-29.9	0.055858133	0.012023914	0.00765797	0.038740318	0.252262536	0.010811252	0.000991031	0.0014415	-2.86719601	-4.340968106	-4.749275014	-3.22538904	-1.373328638	-4.438702682	-6.219102488	-6.015142591
1999-2000	4559	1	13	70	female	black	alone	0	high school graduate/ged or equivalent	28.54	no	334.0045249	moderate	Assumed deceased	Malignant neoplasms (C00-C97)	1	yes	yes	no	no	no	no	1.3	4.1125	1.17	10.7	29.2	3.4	0.4	0.22	¡Ý60	25-29.9	0.003892163	0.012312707	0.003502947	0.032035494	0.087423965	0.010179503	0.001197589	0.000658674	-5.320120775	-4.319036253	-5.403023306	-3.410172716	-2.425612245	-4.493673284	-6.120394626	-6.401736965
1999-2000	4561	1	8	85	female	white	alone	2.43	high school graduate/ged or equivalent	22.32	yes	32.99773756	never	Assumed deceased	All other causes (residual)	78	yes	yes	no	no	no	no	0.7	0.475425	0.15	3.4	16.1	0.5	0.05	0.09	¡Ý60	£¼25	0.021213576	0.014407806	0.004545766	0.103037367	0.487912239	0.015152554	0.001515255	0.00272746	-3.807051664	-4.172881017	-5.19472049	-2.263005145	-0.715572277	-4.1256771	-5.98538093	-5.592028318
1999-2000	4574	1	7	85	male	white	married_partner	1.33	high school graduate/ged or equivalent	30.56	yes	67.99773756	mild	Assumed deceased	All other causes (residual)	125	no	yes	no	no	yes	no	0.5	0.1781	0.23	4.6	26	0.9	0.09	0.12	¡Ý60	¡Ý30	0.007353186	0.002619205	0.003382465	0.06764931	0.382365663	0.013235734	0.001323573	0.001764765	-4.785112277	-5.621500948	-5.430143818	-2.678744204	-0.958766012	-4.251999962	-6.064648999	-5.890799784
1999-2000	4581	1	11	56	female	other	married_partner	1.28	college graduate or above	48.34	yes	92.00226244	former	Assumed deceased	All other causes (residual)	53	yes	no	no	no	no	no	3.9	0.29915	0.51	2.8	25.4	1	0.11	0.11	40-59	¡Ý30	0.042390262	0.00325155	0.005543342	0.030434034	0.276080167	0.010869298	0.001195623	0.001195623	-3.137520243	-5.460471545	-5.029307244	-3.459864082	-1.283448402	-4.433800219	-6.12128955	-6.12128955
1999-2000	4591	2	5	73	male	black	alone	0.38	less than 9th grade	23.59	yes	35.99547511	former	Assumed deceased	Malignant neoplasms (C00-C97)	57	yes	yes	no	yes	no	yes	0.08	1.086975	0.05	0.7	9.5	0.7	0.03	0.04	¡Ý60	£¼25	0.002222502	0.030197546	0.001389063	0.019446889	0.263922062	0.019446889	0.000833438	0.001111251	-5.737597336	-3.467415855	-6.036853838	-3.889924547	-1.328319603	-3.889924547	-6.301562337	-6.160474718
1999-2000	4621	1	11	69	male	white	married_partner	2.45	high school graduate/ged or equivalent	29.1	no	92.00226244	former	Assumed deceased	Alzheimer's disease (G30)	214	yes	yes	no	no	no	no	3.1	0.255925	0.52	6.2	50.1	0.9	0.18	0.18	¡Ý60	25-29.9	0.033694824	0.002781725	0.005652035	0.067389647	0.544551826	0.009782368	0.001956474	0.001956474	-3.36116478	-5.577575006	-5.012832468	-2.682533824	-0.605957472	-4.52984306	-5.823758063	-5.823758063
1999-2000	4644	1	5	64	female	other	married_partner	1.24	less than 9th grade	32.04	yes	124.0045249	never	Assumed alive	alive	233	no	yes	no	no	no	no	1	0.418325	0.44	6.3	37.3	1.5	0.16	0.14	¡Ý60	¡Ý30	0.008064222	0.003373466	0.003548258	0.050804598	0.300795475	0.012096333	0.001290275	0.001128991	-4.703420279	-5.432199539	-5.393011061	-2.960276375	-1.198005725	-4.335423028	-6.079083164	-6.152107092
1999-2000	4648	1	1	42	female	white	married_partner	1.78	high school graduate/ged or equivalent	30.85	yes	37.00226244	mild	Assumed alive	alive	231	no	yes	no	no	no	no	0.3	0.08455	0.12	1.8	16.6	0.07	0.05	0.09	40-59	¡Ý30	0.008107612	0.002284995	0.003243045	0.048645674	0.448621217	0.001891776	0.001351269	0.002432284	-4.698644693	-5.718390023	-5.462474121	-3.00284402	-0.799349791	-5.845884358	-6.052800213	-5.674529436
1999-2000	4652	2	2	34	female	mexican	alone	0.33	high school graduate/ged or equivalent	32.35	yes	282.0022624	heavy	Assumed alive	alive	245	yes	yes	no	no	no	no	2	1.911925	0.88	9.9	138.1	2.3	0.28	0.23	20-39	¡Ý30	0.007092142	0.006779821	0.003120542	0.035106101	0.489712383	0.008155963	0.0009929	0.000815596	-4.816861851	-4.856221885	-5.491770488	-3.321293416	-0.7118971	-4.693349925	-6.218164497	-6.311341329
1999-2000	4665	2	9	51	female	black	alone	1.5	college graduate or above	23.82	yes	190.9954751	former	Assumed alive	alive	238	no	yes	no	no	no	no	1	1.048775	0.54	15.4	59.9	2.2	0.14	0.3	40-59	£¼25	0.005235726	0.005491099	0.002827292	0.080630182	0.313619995	0.011518597	0.000733002	0.001570718	-5.077460246	-5.037323475	-5.565597747	-2.505556203	-1.156389733	-4.380539941	-6.357900311	-5.963570104
1999-2000	4669	2	3	61	female	mexican	married_partner	2.93	less than 9th grade	25.27	no	175.9954751	former	Assumed alive	alive	248	no	yes	no	no	no	no	2.1	1.032225	0.45	6.8	46.5	2	0.18	0.16	¡Ý60	25-29.9	0.011932125	0.005865066	0.002556884	0.038637357	0.264211338	0.011363929	0.001022754	0.000909114	-4.348040757	-4.98130969	-5.638870421	-3.227983247	-1.327228268	-4.392972036	-6.203295544	-6.261115871
1999-2000	4679	2	2	54	male	mexican	married_partner	2.88	high school graduate/ged or equivalent	21.74	no	160	moderate	Assumed alive	alive	246	yes	yes	no	no	no	no	4.1	1.712625	0.44	7.3	57.7	2	0.18	0.32	40-59	£¼25	0.025625	0.010703906	0.00275	0.045625	0.360625	0.0125	0.001125	0.002	-3.625904655	-4.447832625	-5.585999439	-3.065618401	-1.017147516	-4.305065594	-6.153983477	-5.80914299
1999-2000	4697	2	2	45	female	mexican	married_partner	4.47	college graduate or above	28.42	no	117.0022624	heavy	Assumed alive	alive	245	no	yes	no	no	no	no	1.8	0.7422	1.86	6.6	40.8	0.7	0.06	0.25	40-59	25-29.9	0.015384318	0.006343467	0.015897128	0.056409166	0.348711206	0.00598279	0.000512811	0.002136711	-4.111430627	-4.913944194	-4.080611583	-2.857551309	-1.050647592	-4.964306687	-6.493786036	-5.764580538
1999-2000	4703	1	10	38	male	mexican	married_partner	3.29	high school graduate/ged or equivalent	32.8	no	255	former	Assumed alive	alive	247	yes	yes	no	no	no	no	0.08	0.7577	0.39	10.2	54.8	1.2	1.34	0.37	20-39	¡Ý30	0.000313725	0.002971373	0.001529412	0.04	0.214901961	0.004705882	0.005254902	0.00145098	-6.634888292	-5.528643514	-5.979768507	-3.194183212	-1.53293086	-5.166257645	-5.074389809	-6.011267174
1999-2000	4713	1	1	51	male	white	married_partner	5	college graduate or above	27.18	no	267.0022624	heavy	Assumed alive	alive	231	no	yes	no	no	no	no	2.1	0.549275	0.54	8.5	53.9	2.9	0.26	0.26	40-59	25-29.9	0.007865102	0.002057192	0.002022455	0.031834936	0.201870949	0.010861331	0.000973775	0.000973775	-4.725632846	-5.790258331	-5.801685939	-3.416262201	-1.595185223	-4.43447165	-6.227807569	-6.227807569
1999-2000	4734	1	11	80	female	white	married_partner	0.93	less than 9th grade	24.03	yes	30	mild	Assumed deceased	All other causes (residual)	101	no	yes	no	no	no	yes	0.8	0.566825	0.12	1.6	15.3	0.2	0.07	0.06	¡Ý60	£¼25	0.026666667	0.018894167	0.004	0.053333333	0.51	0.006666667	0.002333333	0.002	-3.58752696	-3.917328723	-5.298317367	-2.912617367	-0.671385689	-4.870873352	-5.703782475	-5.80914299
1999-2000	4754	2	12	53	male	white	married_partner	5	college graduate or above	21.73	yes	177.9977376	mild	Assumed alive	alive	232	no	yes	no	no	yes	no	1.9	0.392925	0.33	6.3	126.1	0.4	0.12	0.22	40-59	£¼25	0.010674293	0.002207472	0.001853956	0.035393708	0.708435971	0.00224722	0.000674166	0.001235971	-4.450366036	-5.742272229	-5.859049125	-3.313359368	-0.343285032	-5.729956164	-6.392440224	-6.103079798
1999-2000	4755	2	12	63	male	black	married_partner	3.73	high school graduate/ged or equivalent	30.74	yes	467.9977376	mild	Assumed alive	alive	242	no	yes	no	no	no	no	0.7	0.656275	0.42	16.5	249.9	1.2	0.21	0.57	¡Ý60	¡Ý30	0.001495734	0.001402304	0.00089744	0.035256581	0.53397694	0.002564115	0.00044872	0.001217955	-5.993172514	-6.031327091	-6.267249545	-3.317134378	-0.625531635	-5.636839514	-6.53707479	-6.111169857
1999-2000	4766	1	7	78	female	black	alone	0.98	college graduate or above	34.79	yes	185.9954751	former	Assumed deceased	All other causes (residual)	105	yes	yes	yes	no	no	no	0.9	0.70985	0.68	6.4	105	1.5	0.25	0.22	¡Ý60	¡Ý30	0.004838827	0.003816491	0.003656003	0.034409439	0.564529863	0.008064712	0.001344119	0.001182824	-5.143225291	-5.335709688	-5.369597942	-3.340776849	-0.569992177	-4.70336617	-6.05584576	-6.127135611
1999-2000	4781	2	7	54	male	black	married_partner	4.11	college graduate or above	30.3	yes	272.9977376	mild	Assumed alive	alive	246	no	yes	no	no	no	no	0.7	2.26955	0.33	13.1	76.6	1.7	0.14	0.37	40-59	¡Ý30	0.002564124	0.008313439	0.001208801	0.047985746	0.280588406	0.006227158	0.000512825	0.001355323	-5.63683703	-4.676296883	-6.115305342	-3.016225928	-1.267308828	-4.929909427	-6.493776672	-6.051077581
1999-2000	4797	1	11	53	female	white	married_partner	1.78	high school graduate/ged or equivalent	28.27	no	35.99547511	never	Assumed deceased	Nephritis, nephrotic syndrome and nephrosis (N00-N07, N17-N19, N25-N27)	199	yes	yes	no	no	no	no	1.3	0.398525	0.22	2.7	2.9	0.2	0.13	0.05	40-59	25-29.9	0.036115651	0.01107153	0.006111879	0.075009428	0.080565682	0.005556254	0.003611565	0.001389063	-3.293716551	-4.416905451	-4.945988749	-2.576897893	-2.50634667	-5.027335887	-5.379187989	-6.036853838
1999-2000	4804	2	5	45	male	black	alone	0.72	high school graduate/ged or equivalent	31.7	no	257.0022624	moderate	Assumed deceased	Malignant neoplasms (C00-C97)	187	yes	yes	no	no	no	no	6.7	1.614475	0.8	8.5	79.5	2.9	1.33	0.26	40-59	¡Ý30	0.026069809	0.006281949	0.003112813	0.033073639	0.309335798	0.011283947	0.005175052	0.001011664	-3.609336216	-4.922356789	-5.493648041	-3.379231249	-1.170100348	-4.399461962	-5.087238021	-6.208792917
1999-2000	4877	1	11	81	male	white	married_partner	1.42	less than 9th grade	25.15	yes	122.0022624	former	Assumed deceased	Nephritis, nephrotic syndrome and nephrosis (N00-N07, N17-N19, N25-N27)	95	yes	yes	no	no	yes	yes	0.5	0.55365	0.33	8.3	51.4	3.2	0.09	0.22	¡Ý60	25-29.9	0.004098285	0.004538031	0.002704868	0.068031525	0.421303662	0.026229022	0.000737691	0.001803245	-5.278851138	-5.196116329	-5.598107683	-2.673191991	-0.862030644	-3.603471897	-6.355197922	-5.876977516
1999-2000	4880	1	7	72	male	white	alone	1.01	high school graduate/ged or equivalent	31.91	yes	52.99773756	former	Assumed deceased	Cerebrovascular diseases (I60-I69)	94	yes	yes	no	no	no	no	0.1	0.3984	0.08	2.8	14.4	0.9	0.11	0.09	¡Ý60	¡Ý30	0.001886873	0.007517302	0.001509498	0.052832444	0.271709712	0.016981857	0.00207556	0.001698186	-5.84758137	-4.765655652	-5.987672387	-2.921878946	-1.299347376	-4.018391974	-5.784268183	-5.915175695
1999-2000	4919	2	2	22	male	mexican	married_partner	1.05	less than 9th grade	21.41	no	265.9954751	heavy	Assumed alive	alive	232	no	no	no	no	no	no	1.1	0.722325	0.52	5.2	109.3	1.6	0.19	0.23	20-39	£¼25	0.004135409	0.002715554	0.00195492	0.019549205	0.410909246	0.00601514	0.000714298	0.000864676	-5.271595849	-5.595227564	-5.824283541	-3.884933038	-0.886952232	-4.95968462	-6.36875169	-6.284667773
1999-2000	4922	2	13	40	male	mexican	married_partner	1.23	less than 9th grade	30.12	yes	227.9977376	former	Assumed alive	alive	239	no	yes	no	no	no	no	5.9	0.451975	0.63	8.9	69.5	1.2	0.77	0.29	40-59	¡Ý30	0.02587745	0.001982366	0.002763185	0.039035475	0.304827586	0.00526321	0.003377226	0.001271942	-3.616467643	-5.815038279	-5.582489522	-3.217989341	-1.18473378	-5.073062426	-5.431339976	-6.08712011
1999-2000	4929	1	8	23	female	white	alone	2.67	college graduate or above	24.58	no	169.0045249	heavy	Assumed alive	alive	241	yes	yes	no	no	no	no	2.8	0.117775	0.41	6.5	111.9	1.8	0.1	0.42	20-39	£¼25	0.016567604	0.000696875	0.002425971	0.038460509	0.66211245	0.010650602	0.0005917	0.002485141	-4.041698769	-6.378967053	-5.676370475	-3.232454887	-0.410810696	-4.452397391	-6.442952567	-5.659246902
1999-2000	4931	1	12	63	male	mexican	married_partner	3.96	high school graduate/ged or equivalent	22.44	no	57.99773756	mild	Assumed alive	alive	239	no	yes	no	no	no	no	0.9	0.1184	0.17	2.3	14.4	1.7	0.03	0.12	¡Ý60	£¼25	0.015517847	0.002041459	0.002931149	0.039656719	0.248285547	0.029311488	0.000517262	0.002069046	-4.103313865	-5.795417963	-5.538823575	-3.20259116	-1.389156264	-3.49622849	-6.490848177	-5.786388441
1999-2000	4955	2	12	32	male	black	married_partner	1.97	college graduate or above	38.26	no	252.0022624	former	Assumed alive	alive	241	no	yes	no	no	no	no	1.1	0.1481	0.26	6.8	106	0.6	0.23	0.3	20-39	¡Ý30	0.00436504	0.000587693	0.001031737	0.026983885	0.420631144	0.002380931	0.00091269	0.001190466	-5.227851414	-6.445473174	-6.198864301	-3.57612648	-0.863624413	-5.689604162	-6.259244536	-6.1236412
1999-2000	4983	1	8	78	male	white	married_partner	5	college graduate or above	22.62	no	77.99773756	mild	Assumed deceased	All other causes (residual)	166	no	yes	no	no	yes	no	1.2	0.170525	0.3	5.2	18.9	1	0.12	0.31	¡Ý60	£¼25	0.015385062	0.002186281	0.003846265	0.0666686	0.242314721	0.012820885	0.001538506	0.003974474	-4.111385235	-5.748900759	-5.329546889	-2.693133011	-1.413399526	-4.281574447	-5.976179495	-5.303435591
1999-2000	4986	2	8	42	female	white	married_partner	5	college graduate or above	28.25	yes	129.0045249	moderate	Assumed alive	alive	243	yes	yes	no	yes	no	yes	2	1.007625	0.7	4.9	77.7	0.3	0.26	0.29	40-59	25-29.9	0.015503332	0.007810773	0.005426166	0.037983164	0.602304455	0.0023255	0.002015433	0.002247983	-4.104192969	-4.731780154	-5.047377146	-3.244625423	-0.50533331	-5.706135293	-5.804011784	-5.72972104
1999-2000	4993	1	7	47	female	white	married_partner	5	college graduate or above	21.79	no	87.00226244	mild	Assumed alive	alive	245	no	yes	no	no	no	no	0.5	0.146875	0.15	3.6	26.7	0.3	0.03	0.08	40-59	£¼25	0.005746977	0.001688174	0.001724093	0.041378234	0.306888571	0.003448186	0.000344819	0.000919516	-4.998660728	-5.918892944	-5.905619715	-3.161120391	-1.178017344	-5.415258863	-6.611496131	-6.255682043
1999-2000	5002	2	2	66	male	mexican	alone	1.15	less than 9th grade	26.48	yes	95.99547511	heavy	Assumed deceased	Diseases of heart (I00-I09, I11, I13, I20-I51)	24	yes	yes	no	no	no	no	3.1	3.115325	0.99	4.6	33.3	2	0.11	0.13	¡Ý60	25-29.9	0.032293189	0.032452832	0.010312986	0.047918925	0.34689135	0.020834315	0.001145887	0.00135423	-3.402402444	-3.397618841	-4.481804001	-3.017590937	-1.055865059	-3.824272448	-6.144202132	-6.051541358
1999-2000	5020	2	8	22	male	mexican	alone	1.17	high school graduate/ged or equivalent	21.8	no	105	mild	Assumed alive	alive	243	no	no	no	no	no	no	0.7	0.0377	0.31	3.3	54.8	2	0.23	0.13	20-39	£¼25	0.006666667	0.000359048	0.002952381	0.031428571	0.521904762	0.019047619	0.002190476	0.001238095	-4.870873352	-6.600971105	-5.533437109	-3.428715411	-0.648355931	-3.909644883	-5.747585097	-6.102130115
1999-2000	5021	2	7	54	male	other	married_partner	0.89	less than 9th grade	25.44	no	100.9954751	former	Assumed alive	alive	246	yes	no	yes	no	no	no	1.7	0.18565	0.73	3.8	27.4	0.7	0.12	0.19	40-59	25-29.9	0.016832437	0.001838201	0.007228047	0.037625448	0.271299283	0.006931004	0.001188172	0.001881272	-4.026736161	-5.86458482	-4.800206644	-3.253843944	-1.300853512	-4.836975696	-6.124688767	-5.849523276
1999-2000	5029	1	11	31	male	white	married_partner	1.51	high school graduate/ged or equivalent	27.07	yes	292.0022624	mild	Assumed alive	alive	229	yes	yes	no	no	no	no	2.6	1.30335	1.34	9.5	143	2.8	0.33	0.32	20-39	25-29.9	0.008904041	0.004463493	0.004589006	0.032533994	0.489722233	0.009588967	0.001130128	0.001095882	-4.614812464	-5.209666984	-5.186953907	-3.395195594	-0.711877028	-4.547942688	-6.151573099	-6.16778085
1999-2000	5037	1	9	39	female	white	married_partner	2.66	college graduate or above	25.54	no	90.99547511	never	Assumed alive	alive	229	no	yes	no	no	no	no	0.2	0.26475	0.25	2.3	22.2	0.07	0.06	0.08	20-39	25-29.9	0.002197911	0.002909485	0.002747389	0.025275982	0.243968175	0.000769269	0.000659373	0.000879165	-5.745257343	-5.544349543	-5.586695852	-3.639099985	-1.406626975	-6.337188801	-6.40131519	-6.276927965
1999-2000	5045	2	6	21	male	mexican	alone	2.51	high school graduate/ged or equivalent	27.48	no	77.99773756	heavy	Assumed alive	alive	232	no	yes	no	no	no	no	0.6	0.09075	0.12	2.3	70.2	0.2	0.08	0.1	20-39	25-29.9	0.007692531	0.001163495	0.001538506	0.029488035	0.900026106	0.002564177	0.001025671	0.001282088	-4.745291149	-6.136030177	-5.976179495	-3.490420974	-0.104221047	-5.636822124	-6.201854386	-6.08266426
1999-2000	5083	2	3	62	female	white	alone	3.47	college graduate or above	21.61	no	79.00452489	mild	Assumed deceased	Malignant neoplasms (C00-C97)	26	yes	yes	no	no	yes	no	1	0.610575	0.3	4.9	30.3	0.7	0.16	0.17	¡Ý60	£¼25	0.012657503	0.007728355	0.003797251	0.062021764	0.383522337	0.008860252	0.0020252	0.002151775	-4.293466248	-4.741178379	-5.339712263	-2.764275151	-0.955753399	-4.619243552	-5.800777923	-5.759789338
1999-2000	5093	1	10	53	female	white	married_partner	5	high school graduate/ged or equivalent	23.4	no	45	moderate	Assumed alive	alive	248	no	yes	no	no	yes	no	0.6	0.340825	0.22	3	7.3	0.3	0.05	0.18	40-59	£¼25	0.013333333	0.007573889	0.004888889	0.066666667	0.162222222	0.006666667	0.001111111	0.004	-4.245167452	-4.75903387	-5.134687943	-2.693161589	-1.81264268	-4.870873352	-6.160540877	-5.298317367
1999-2000	5104	2	7	45	female	black	alone	1.1	high school graduate/ged or equivalent	50.42	yes	90.99547511	heavy	Assumed alive	alive	246	yes	yes	yes	no	no	no	1.4	0.283075	0.39	5	80.3	1	0.11	0.32	40-59	¡Ý30	0.01538538	0.003110869	0.004285927	0.054947787	0.882461462	0.010989557	0.001208851	0.003516658	-4.11136578	-5.494120844	-5.242707197	-2.883336395	-0.123907608	-4.423719222	-6.115282664	-5.399982855
1999-2000	5111	1	7	44	female	black	married_partner	1.08	college graduate or above	23.9	yes	145	former	Assumed alive	alive	243	yes	yes	no	no	no	no	3	0.684125	3.98	7.9	39.7	3.5	0.31	0.13	40-59	£¼25	0.020689655	0.004718103	0.027448276	0.054482759	0.273793103	0.024137931	0.002137931	0.000896552	-3.830919852	-5.164118094	-3.559667723	-2.891682962	-1.291736816	-3.683377377	-5.764191602	-6.267717924
1999-2000	5133	2	8	33	male	mexican	alone	0.1	high school graduate/ged or equivalent	26.61	no	159.0045249	heavy	Assumed alive	alive	246	yes	no	no	no	no	no	0.8	0.319325	0.44	6.1	65.3	11.1	0.16	0.34	20-39	25-29.9	0.005031303	0.002008276	0.002767217	0.038363688	0.410680137	0.069809334	0.001006261	0.002138304	-5.110792146	-5.806388062	-5.581418787	-3.234911509	-0.887508599	-2.64776445	-6.211482652	-5.764072776
1999-2000	5143	2	7	70	male	black	married_partner	5	college graduate or above	31.63	yes	167.9977376	mild	Assumed deceased	Nephritis, nephrotic syndrome and nephrosis (N00-N07, N17-N19, N25-N27)	43	yes	yes	yes	no	no	no	0.9	0.60135	0.35	5.1	87	1	0.17	0.26	¡Ý60	¡Ý30	0.005357215	0.003579512	0.002083361	0.030357552	0.517864117	0.005952461	0.001011918	0.00154764	-5.05816489	-5.38616273	-5.781734917	-3.462300158	-0.656113247	-4.968659565	-6.20866659	-5.972587882
1999-2000	5149	2	5	29	male	white	alone	4.95	college graduate or above	30.79	no	130.9954751	moderate	Assumed alive	alive	242	yes	no	no	no	no	no	0.7	0.2045	0.16	4.4	45.2	0.4	0.12	0.2	20-39	¡Ý30	0.005343696	0.001561123	0.001221416	0.033588946	0.345050086	0.003053541	0.000916062	0.00152677	-5.060293711	-5.967309591	-6.109610343	-3.364221114	-1.061171756	-5.508164561	-6.257483149	-5.980813356
1999-2000	5188	2	5	64	male	white	married_partner	4.95	high school graduate/ged or equivalent	27.09	yes	50.99547511	former	Assumed alive	alive	241	no	yes	no	no	no	no	1.3	0.1115	0.16	2.2	41.2	0.3	0.1	0.08	¡Ý60	25-29.9	0.025492458	0.002186469	0.003137533	0.043141083	0.807914818	0.005882875	0.001960958	0.001568767	-3.630895196	-5.748842029	-5.487655496	-3.120364354	-0.21206166	-4.978718853	-5.822242314	-5.964329403
1999-2000	5193	2	1	27	female	white	married_partner	3.64	college graduate or above	32.25	no	122.0022624	moderate	Assumed alive	alive	236	no	yes	no	no	no	no	1.8	0.011725	0.24	4.1	52.5	0.3	0.16	0.13	20-39	¡Ý30	0.014753825	9.61E-05	0.001967177	0.033605934	0.430319889	0.002458971	0.001311451	0.001065554	-4.150672102	-6.815992497	-5.820144407	-3.363730104	-0.840905263	-5.666784193	-6.069879774	-6.182356803
1999-2000	5197	2	3	30	male	mexican	married_partner	0.56	less than 9th grade	25.91	no	132.0022624	mild	Assumed alive	alive	249	yes	no	no	no	no	no	2.8	0.2149	0.43	3.9	96.4	0.8	0.26	0.26	20-39	25-29.9	0.021211758	0.001628002	0.00325752	0.029544948	0.730290513	0.006060502	0.001969663	0.001969663	-3.807133507	-5.941531265	-5.459068466	-3.48855597	-0.312944479	-4.953239099	-5.81930673	-5.81930673
1999-2000	5198	2	7	50	female	other	alone	4	high school graduate/ged or equivalent	30.74	no	117.0022624	moderate	Assumed alive	alive	247	no	yes	no	no	no	no	1	0.4213	0.89	6.3	75.6	1.1	0.06	0.31	40-59	¡Ý30	0.008546843	0.003600785	0.007606691	0.053845113	0.646141352	0.009401528	0.000512811	0.002649521	-4.651544726	-5.381528322	-4.755215411	-2.9032422	-0.435190536	-4.565802599	-6.493786036	-5.613159239
1999-2000	5210	2	9	39	female	white	alone	5	college graduate or above	17.86	no	275.9954751	moderate	Assumed alive	alive	238	no	yes	no	no	no	no	0.3	0.86405	0.52	14	102.6	1.3	0.16	0.36	20-39	£¼25	0.001086974	0.003130667	0.001884089	0.050725469	0.371745225	0.004710222	0.00057972	0.001304369	-6.172039945	-5.489316319	-5.848546249	-2.961804982	-0.986860136	-5.165497351	-6.450507885	-6.072948301
1999-2000	5234	3	1	44	female	white	married_partner	5	college graduate or above	24.68	no	27.00226244	mild	Assumed alive	alive	246	no	yes	no	no	no	no	0.4	0.094575	0.1	2.1	22.3	0.3	0.03	0.06	40-59	£¼25	0.014813574	0.003502484	0.003703393	0.077771261	0.825856724	0.01111018	0.001111018	0.002222036	-4.146886624	-5.40312597	-5.359471035	-2.541207057	-0.190123847	-4.413708846	-6.160584977	-5.737741812
1999-2000	5259	1	2	34	male	black	alone	1.7	college graduate or above	26.5	yes	129.0045249	mild	Assumed alive	alive	230	yes	yes	no	no	no	no	13.9	0.855025	0.36	3	44.9	0.8	0.1	0.11	20-39	25-29.9	0.107748159	0.006627868	0.0027906	0.023254998	0.348049807	0.006201333	0.000775167	0.000852683	-2.218720542	-4.875946858	-5.575231017	-3.71913257	-1.052540653	-4.93348915	-6.333860997	-6.291120275
1999-2000	5261	2	8	37	female	black	married_partner	4.95	high school graduate/ged or equivalent	20.7	no	82.99773756	never	Assumed alive	alive	244	no	yes	no	no	no	no	1.2	0.18155	0.6	2.7	12.6	0.6	0.12	0.2	20-39	£¼25	0.014458225	0.002187409	0.007229113	0.032531007	0.151811367	0.007229113	0.001445823	0.002409704	-4.169614027	-5.748546911	-4.800077081	-3.395284679	-1.878551013	-4.800077081	-6.013373794	-5.681129725
1999-2000	5274	1	10	77	female	mexican	alone	0.54	less than 9th grade	33.12	yes	87.99773756	moderate	Assumed deceased	Diseases of heart (I00-I09, I11, I13, I20-I51)	32	no	yes	yes	yes	no	yes	1.3	0.6534	0.69	6	34.4	0.6	0.14	0.14	¡Ý60	¡Ý30	0.014773107	0.007425191	0.007841111	0.068183571	0.390919141	0.006818357	0.00159095	0.00159095	-4.149448872	-4.776529144	-4.728342767	-2.670991856	-0.936699733	-4.851280834	-5.955730678	-5.955730678
1999-2000	5284	2	7	70	female	white	married_partner	5	college graduate or above	30.08	no	49.00452489	never	Assumed alive	alive	245	no	yes	no	no	no	no	5.8	0.28015	0.11	5	13.4	0.6	0.05	0.15	¡Ý60	¡Ý30	0.118356417	0.005716819	0.002244691	0.102031394	0.273444137	0.012243767	0.001020314	0.003060942	-2.125641158	-5.003140596	-5.730735257	-2.272721538	-1.293007548	-4.324228229	-6.204502362	-5.506340355
1999-2000	5302	2	1	62	male	white	married_partner	2.67	high school graduate/ged or equivalent	23.54	no	212.0022624	former	Assumed deceased	Malignant neoplasms (C00-C97)	176	yes	yes	no	no	no	no	2.9	1.21	0.66	9.5	59.2	1.9	0.17	0.18	¡Ý60	£¼25	0.013679099	0.005707486	0.003113174	0.044810843	0.279242303	0.008962169	0.000801878	0.000849048	-4.221330613	-5.004531024	-5.493560207	-3.083234479	-1.272100682	-4.608960509	-6.318925694	-6.293084614
1999-2000	5310	2	7	82	male	white	married_partner	5	college graduate or above	24.34	yes	37.99773756	mild	Assumed deceased	Chronic lower respiratory diseases (J40-J47)	138	yes	yes	no	no	no	no	0.08	0.15045	1.7	3.1	1.8	0.4	0.03	0.05	¡Ý60	£¼25	0.002105389	0.003959446	0.044739506	0.081583805	0.047371241	0.010526943	0.000789521	0.001315868	-5.774616448	-5.306461185	-3.084792895	-2.493941687	-3.028849827	-4.463068154	-6.325807466	-6.067970794
1999-2000	5314	1	13	41	female	mexican	married_partner	4.52	less than 9th grade	32.29	no	182.0022624	former	Assumed alive	alive	235	no	yes	yes	no	no	no	2.7	0.561675	1.28	7.5	161.1	7.6	0.15	0.29	40-59	¡Ý30	0.01483498	0.003086088	0.00703288	0.041208279	0.885153832	0.041757723	0.000824166	0.001593387	-4.145533835	-5.500167243	-4.824212209	-3.165138894	-0.120864718	-3.152205453	-6.306632614	-5.954790618
1999-2000	5315	2	8	60	male	black	married_partner	5	college graduate or above	25.85	no	137.9977376	mild	Assumed alive	alive	244	yes	yes	no	no	no	no	1.7	0.248	0.26	5.6	43.2	0.8	0.09	0.41	¡Ý60	25-29.9	0.012319043	0.001797131	0.001884089	0.040580375	0.313048611	0.005797196	0.000652185	0.002971063	-4.318560497	-5.879161061	-5.848546249	-3.180126967	-1.158207494	-4.991245032	-6.405656864	-5.528721411
1999-2000	5320	2	5	64	female	black	alone	5	high school graduate/ged or equivalent	23.7	yes	60	never	Assumed deceased	All other causes (residual)	223	no	no	yes	no	no	no	0.3	0.21385	0.18	2.9	137	0.3	0.09	0.14	¡Ý60	£¼25	0.005	0.003564167	0.003	0.048333333	2.283333333	0.005	0.0015	0.002333333	-5.11599581	-5.38951933	-5.521460918	-3.009155294	0.826074224	-5.11599581	-5.991464547	-5.703782475
1999-2000	5333	2	8	56	male	white	married_partner	5	college graduate or above	32.02	no	202.0022624	mild	Assumed alive	alive	244	yes	yes	no	no	no	no	3.3	1.471925	0.42	7.1	58.1	0.6	0.09	0.51	40-59	¡Ý30	0.016336451	0.007286676	0.002079185	0.035148121	0.287620541	0.002970264	0.00044554	0.002524724	-4.054944018	-4.793106378	-5.783090446	-3.320130304	-1.242642461	-5.528922748	-6.539272626	-5.647953088
1999-2000	5338	1	3	75	male	mexican	married_partner	0.5	less than 9th grade	26.3	no	32.00226244	former	Assumed deceased	All other causes (residual)	138	yes	yes	no	no	no	no	0.5	0.32205	0.39	0.9	6.6	0.2	0.06	0.01	¡Ý60	25-29.9	0.015623895	0.010063351	0.012186638	0.028123012	0.206235419	0.006249558	0.001874867	0.000312478	-4.096914139	-4.504117344	-4.328551205	-3.536226638	-1.573899843	-4.926814757	-5.851748712	-6.635838396
1999-2000	5344	2	4	20	female	black	alone	3.76	high school graduate/ged or equivalent	23.56	no	120	moderate	Assumed alive	alive	238	no	no	no	no	no	no	1.6	0.13795	0.56	3.1	31.8	0.4	0.22	0.2	20-39	£¼25	0.013333333	0.001149583	0.004666667	0.025833333	0.265	0.003333333	0.001833333	0.001666667	-4.245167452	-6.142481254	-5.173154224	-3.618110383	-1.32425897	-5.44141821	-5.866301404	-5.926926026
1999-2000	5348	2	1	44	male	white	married_partner	1	college graduate or above	24.98	no	65.99547511	mild	Assumed alive	alive	235	yes	no	no	no	no	no	1.5	0.471675	0.12	3.7	41.1	0.4	0.11	0.22	40-59	£¼25	0.022728831	0.007147081	0.001818306	0.05606445	0.622769969	0.006061022	0.001666781	0.003333562	-3.741064473	-4.810095587	-5.871619114	-2.863573952	-0.471973618	-4.953165536	-5.926883175	-5.44136547
1999-2000	5365	2	8	22	female	white	alone	1.33	high school graduate/ged or equivalent	20.73	no	195.9954751	heavy	Assumed alive	alive	243	yes	no	no	no	no	no	3.3	0.445525	0.46	9.9	118.9	0.9	0.17	0.38	20-39	£¼25	0.016837123	0.002273139	0.002346993	0.05051137	0.606646658	0.004591943	0.000867367	0.00193882	-4.026473409	-5.722005751	-5.699692961	-2.965952715	-0.49816172	-5.186428513	-6.283225882	-5.829747047
1999-2000	5383	2	1	85	female	white	alone	0.84	high school graduate/ged or equivalent	30.35	yes	97.00226244	former	Assumed deceased	Malignant neoplasms (C00-C97)	29	no	yes	no	no	no	no	2.8	0.4553	0.49	6.8	67.6	1	0.13	0.23	¡Ý60	¡Ý30	0.028865306	0.004693705	0.005051429	0.070101458	0.696890962	0.010309038	0.001340175	0.002371079	-3.511057803	-5.168394108	-5.107460907	-2.64364744	-0.359692403	-4.482153059	-6.057529597	-5.692522492
1999-2000	5406	1	1	44	female	white	married_partner	5	high school graduate/ged or equivalent	26.36	no	192.0022624	never	Assumed alive	alive	232	no	yes	no	no	no	no	5.4	0.323225	0.62	4.6	74.5	1.1	0.12	0.17	40-59	25-29.9	0.028124669	0.001683444	0.003229129	0.023958051	0.388016261	0.005729099	0.000624993	0.000885406	-3.536169746	-5.920654345	-5.465759308	-3.690558823	-0.944134134	-5.001313999	-6.422251995	-6.273611973
1999-2000	5408	2	8	50	male	black	married_partner	5	high school graduate/ged or equivalent	35.06	yes	105.9954751	mild	Assumed deceased	Diseases of heart (I00-I09, I11, I13, I20-I51)	197	yes	yes	no	no	no	no	0.3	0.19635	0.12	3.6	27	0.5	0.15	0.09	40-59	¡Ý30	0.002830309	0.001852438	0.001132124	0.033963714	0.254727855	0.004717182	0.001415155	0.000849093	-5.56480967	-5.859581364	-6.150636707	-3.353444499	-1.363641467	-5.164279165	-6.025991916	-6.293060112
1999-2000	5421	2	5	73	female	white	married_partner	4.44	high school graduate/ged or equivalent	36.89	no	172.0022624	mild	Assumed alive	alive	239	no	yes	no	no	no	no	6.9	1.1715	0.75	8.4	321.2	0.9	0.24	0.31	¡Ý60	¡Ý30	0.040115751	0.006810957	0.004360408	0.048836567	1.867417297	0.005232489	0.00139533	0.001802302	-3.191363985	-4.852227797	-5.228715232	-2.999006289	0.625091707	-5.077979457	-6.034234069	-5.877314102
1999-2000	5452	1	11	85	female	white	alone	1.44	college graduate or above	26.43	yes	37.00226244	mild	Assumed deceased	Influenza and pneumonia (J09-J18)	93	no	yes	no	no	no	no	2.4	0.146325	0.27	1.7	21.3	0.2	0.06	0.07	¡Ý60	25-29.9	0.064860899	0.003954488	0.007296851	0.045943137	0.575640477	0.005405075	0.001621522	0.001891776	-2.720210355	-5.307461462	-4.79187922	-3.058818268	-0.550536297	-5.05066465	-5.944000034	-5.845884358
1999-2000	5455	1	12	28	male	white	married_partner	4.24	college graduate or above	19.66	no	189.0045249	mild	Assumed alive	alive	239	no	yes	no	no	no	no	1.9	0.25505	0.52	2.1	50.6	0.8	0.43	0.27	20-39	£¼25	0.010052669	0.001349439	0.002751257	0.011110845	0.267718458	0.004232703	0.002275078	0.001428537	-4.505083307	-6.053578876	-5.585664326	-4.413653938	-1.314091071	-5.252827328	-5.721413652	-6.020466167
1999-2000	5456	1	12	45	female	white	married_partner	4.48	college graduate or above	32.47	no	112.9977376	heavy	Assumed alive	alive	239	no	yes	no	no	no	no	1.9	0.54785	0.34	6.1	49	0.5	0.1	0.2	40-59	¡Ý30	0.016814496	0.004848327	0.00300891	0.053983382	0.433637001	0.004424867	0.000884973	0.001769947	-4.027742774	-5.141599614	-5.519235945	-2.90072429	-0.833244077	-5.216761831	-6.273841532	-5.888927114
1999-2000	5468	3	1	34	male	white	married_partner	5	college graduate or above	24.22	no	130	mild	Assumed alive	alive	237	no	yes	no	no	no	no	1.6	0.2486	0.19	6.8	20	0.8	0.03	0.28	20-39	£¼25	0.012307692	0.001912308	0.001461538	0.052307692	0.153846154	0.006153846	0.000230769	0.002153846	-4.319413042	-5.838809491	-6.006968734	-2.931674637	-1.865323211	-4.940105143	-6.700115914	-5.75913257
1999-2000	5476	2	6	56	female	mexican	alone	1.63	less than 9th grade	29.74	no	59.00452489	never	Assumed alive	alive	231	no	no	no	no	no	yes	0.3	0.761175	0.25	2.1	7.1	1.4	0.06	0.06	40-59	25-29.9	0.005084356	0.012900282	0.004236963	0.035590491	0.120329755	0.023726994	0.001016871	0.001016871	-5.10203442	-4.275846164	-5.252013493	-3.307966887	-2.109243195	-3.699859763	-6.206207896	-6.206207896
1999-2000	5477	1	5	38	male	white	alone	5	college graduate or above	30.61	no	135.9954751	heavy	Assumed alive	alive	235	yes	yes	no	no	no	no	1.6	0.869275	0.78	4.8	133.9	0.6	0.12	0.33	20-39	¡Ý30	0.011765097	0.006391941	0.005735485	0.035295292	0.984591582	0.004411911	0.000882382	0.002426551	-4.361040604	-4.907364979	-5.000365468	-3.316067244	-0.014513227	-5.219152922	-6.275217124	-5.676200969
1999-2000	5484	3	1	41	female	white	married_partner	4.64	college graduate or above	18.46	no	62.99773756	mild	Assumed alive	alive	238	no	yes	no	no	no	no	13.3	0.05795	0.38	4.1	111.8	0.5	0.03	0.08	40-59	£¼25	0.211118693	0.000919874	0.006031963	0.065081702	1.774666906	0.007936793	0.000476208	0.001269887	-1.550609289	-6.255495562	-4.95728943	-2.716863389	0.574176074	-4.717578483	-6.518278927	-6.088025284
1999-2000	5498	2	5	68	male	white	married_partner	5	college graduate or above	22.82	no	65	mild	Assumed alive	alive	242	yes	yes	yes	no	no	no	0.8	0.422875	0.65	2.5	34.7	0.6	0.03	0.07	¡Ý60	£¼25	0.012307692	0.006505769	0.01	0.038461538	0.533846154	0.009230769	0.000461538	0.001076923	-4.319413042	-4.892083323	-4.509860006	-3.232428791	-0.625776136	-4.582355508	-6.528265657	-6.17686777
1999-2000	5510	1	9	40	female	white	alone	2.22	high school graduate/ged or equivalent	37.42	no	54.00452489	mild	Assumed alive	alive	230	yes	no	yes	no	no	no	2.4	0.133025	0.28	2.6	28.9	0.7	0.09	0.13	40-59	¡Ý30	0.044440721	0.00246322	0.005184751	0.048144114	0.535140344	0.012961877	0.001666527	0.002407206	-3.091346647	-5.665556625	-5.085668576	-3.012998196	-0.623359317	-4.271424747	-5.926978394	-5.681862767
1999-2000	5514	2	4	42	male	black	married_partner	5	college graduate or above	22.71	no	435.9954751	never	Assumed alive	alive	235	no	yes	no	no	no	no	1.4	1.012025	0.75	67.4	200.9	3.3	0.32	0.44	40-59	£¼25	0.003211042	0.002321182	0.001720201	0.15458876	0.460784599	0.007568886	0.000733953	0.001009185	-5.470045037	-5.707434431	-5.90704938	-1.860538904	-0.772656733	-4.759617556	-6.357351753	-6.210026219
1999-2000	5543	1	1	40	female	white	alone	4	college graduate or above	30.05	no	99.00452489	never	Assumed alive	alive	231	no	yes	no	no	no	no	1.2	0.15465	0.26	2.1	39.4	0.7	0.1	0.15	40-59	¡Ý30	0.012120658	0.00156205	0.002626143	0.021211152	0.397961609	0.007070384	0.001010055	0.001515082	-4.333567334	-5.966947631	-5.619585841	-3.807160786	-0.918890085	-4.819554225	-6.209593271	-5.985449765
1999-2000	5546	1	11	21	female	white	married_partner	0	high school graduate/ged or equivalent	20.69	yes	195.9954751	mild	Assumed alive	alive	247	yes	no	no	no	no	no	2.2	0.5372	0.88	5.6	100.8	2.2	0.33	0.15	20-39	£¼25	0.011224749	0.00274088	0.0044899	0.028572088	0.514297587	0.011224749	0.001683712	0.000765324	-4.404292781	-5.588434507	-5.204845316	-3.520924329	-0.663010706	-4.404292781	-5.920554242	-6.339421155
1999-2000	5547	2	4	44	male	other	married_partner	1.15	high school graduate/ged or equivalent	30.61	yes	240.9954751	former	Assumed alive	alive	235	yes	yes	no	yes	no	yes	16.3	1.606825	1.17	8.6	55.3	1.3	0.16	0.24	40-59	¡Ý30	0.067636125	0.006667449	0.004854863	0.035685317	0.229464889	0.005394292	0.000663913	0.000995869	-2.678936284	-4.870771335	-5.140482692	-3.305378677	-1.467656753	-5.052349538	-6.398583294	-6.216675574
1999-2000	5555	1	11	48	female	other	alone	0.65	high school graduate/ged or equivalent	45.27	yes	40	never	Assumed deceased	All other causes (residual)	201	no	yes	no	no	no	no	0.2	0.102425	0.14	1.1	12.1	0.2	0.17	0.06	40-59	¡Ý30	0.005	0.002560625	0.0035	0.0275	0.3025	0.005	0.00425	0.0015	-5.11599581	-5.637819188	-5.403677882	-3.557851192	-1.192373668	-5.11599581	-5.249527202	-5.991464547
1999-2000	5565	1	6	25	female	mexican	married_partner	0.7	high school graduate/ged or equivalent	35.6	yes	157.9977376	former	Assumed alive	alive	229	no	no	no	no	no	no	1	0.57355	0.66	5.2	68.6	3.6	0.33	0.25	20-39	¡Ý30	0.006329205	0.003630115	0.004177275	0.032911864	0.434183432	0.022785136	0.002088638	0.001582301	-4.915888288	-5.375173514	-5.263476422	-3.383990365	-0.831987653	-3.738694415	-5.780025223	-5.959074363
1999-2000	5575	1	1	26	male	white	married_partner	2.61	college graduate or above	22.13	no	97.99773756	never	Assumed alive	alive	232	no	yes	no	no	no	no	1.1	0.102025	0.23	2.7	40.9	0.3	0.08	0.2	20-39	£¼25	0.011224749	0.001041095	0.002346993	0.027551656	0.417356574	0.003061295	0.000816345	0.002040863	-4.404292781	-6.194268623	-5.699692961	-3.556040325	-0.871421162	-5.50625335	-6.310928831	-5.795613777
1999-2000	5577	2	1	57	male	white	married_partner	5	college graduate or above	26.3	yes	107.0022624	mild	Assumed alive	alive	236	yes	yes	no	no	no	no	0.4	0.165775	0.26	5.8	55.9	0.9	0.12	0.27	40-59	25-29.9	0.003738239	0.001549266	0.002429855	0.054204461	0.52241886	0.008411037	0.001121472	0.002523311	-5.352089792	-5.971949684	-5.675237245	-2.896711507	-0.647373255	-4.665872118	-6.155645273	-5.648354069
1999-2000	5605	2	13	58	male	white	alone	0.84	college graduate or above	29	yes	72.99773756	former	Assumed deceased	Cerebrovascular diseases (I60-I69)	134	yes	yes	no	no	no	no	0.5	0.2253	0.32	4.7	67.6	0.1	0.07	0.1	40-59	25-29.9	0.006849527	0.003086397	0.004383698	0.064385557	0.926056098	0.001369905	0.000958934	0.001369905	-4.847301959	-5.50009162	-5.224379872	-2.727453884	-0.0757412	-6.044905211	-6.235354918	-6.044905211
1999-2000	5612	1	6	85	male	white	married_partner	2.71	college graduate or above	26.26	yes	80	former	Assumed deceased	Diseases of heart (I00-I09, I11, I13, I20-I51)	68	yes	yes	no	yes	yes	yes	0.6	0.24235	0.36	4.4	35	0.6	0.03	0.21	¡Ý60	25-29.9	0.0075	0.003029375	0.0045	0.055	0.4375	0.0075	0.000375	0.002625	-4.767689115	-5.514144002	-5.203007187	-2.882403588	-0.824395467	-4.767689115	-6.589301548	-5.619900991
1999-2000	5614	2	2	21	male	white	alone	2.43	college graduate or above	17.25	no	275.9954751	mild	Assumed alive	alive	245	no	yes	no	no	no	no	3.8	0.29995	0.56	11.7	87.8	1	0.17	0.52	20-39	£¼25	0.013768342	0.001086793	0.002029019	0.042391999	0.318121157	0.003623248	0.000615952	0.001884089	-4.215269466	-6.172126755	-5.79951655	-3.137480202	-1.142184444	-5.376657832	-6.427830944	-5.848546249
1999-2000	5625	1	11	60	male	white	married_partner	1.2	high school graduate/ged or equivalent	24.12	yes	42.99773756	former	Assumed deceased	Diseases of heart (I00-I09, I11, I13, I20-I51)	2	yes	yes	no	yes	no	yes	0.2	0.518025	0.19	3.7	8.9	0.4	0.07	0.08	¡Ý60	£¼25	0.004651408	0.012047727	0.004418837	0.086051039	0.206987635	0.009302815	0.001627993	0.001860563	-5.175850645	-4.339141343	-5.217874035	-2.441260675	-1.570276649	-4.575338115	-5.941534981	-5.856736817
1999-2000	5633	2	8	26	male	mexican	alone	2.79	college graduate or above	20.4	no	147.9977376	heavy	Assumed alive	alive	245	yes	no	no	no	no	no	0.3	0.377075	0.21	5.4	72.3	1.6	0.22	0.17	20-39	£¼25	0.002027058	0.002547843	0.001418941	0.036487044	0.488520981	0.010810976	0.001486509	0.001148666	-5.800164084	-5.641415465	-6.024425599	-3.283759892	-0.714327955	-4.438726004	-5.996875476	-6.142907998
1999-2000	5651	1	8	54	female	white	married_partner	4.52	high school graduate/ged or equivalent	29.42	yes	145	never	Assumed deceased	Malignant neoplasms (C00-C97)	244	no	yes	no	yes	no	yes	0.8	0.43595	0.53	3.4	55.8	0.6	0.12	0.12	40-59	25-29.9	0.005517241	0.003006552	0.003655172	0.023448276	0.384827586	0.004137931	0.000827586	0.000827586	-5.033304094	-5.519824327	-5.369776331	-3.711195582	-0.952364677	-5.271104803	-6.304759195	-6.304759195
1999-2000	5657	1	10	26	male	white	alone	0.53	high school graduate/ged or equivalent	15.16	no	142.0022624	never	Assumed alive	alive	247	no	yes	no	no	no	no	4.8	0.250775	1.19	7.4	75.9	2.3	0.2	0.18	20-39	£¼25	0.033802278	0.001765993	0.008380148	0.052111846	0.534498526	0.016196925	0.001408428	0.001267585	-3.358072425	-5.89035558	-4.66915972	-2.935355291	-0.624557141	-4.063024688	-6.028780917	-6.089039697
1999-2000	5662	2	5	24	male	black	alone	0.53	high school graduate/ged or equivalent	24.16	no	177.0022624	heavy	Assumed alive	alive	247	yes	no	no	no	no	no	10	0.891725	1.34	3.8	52.5	12.7	4.88	0.17	20-39	£¼25	0.056496453	0.00503793	0.007570525	0.021468652	0.296606378	0.071750495	0.027570269	0.00096044	-2.85603202	-5.109694049	-4.759426323	-3.79563418	-1.211983544	-2.620719565	-3.555388645	-6.234586494
1999-2000	5673	1	12	66	male	white	married_partner	2.71	college graduate or above	27.1	no	54.00452489	mild	Assumed alive	alive	240	yes	yes	no	no	no	no	1.1	0.3311	0.21	4.4	30	0.5	0.03	0.13	¡Ý60	25-29.9	0.020368664	0.006130968	0.003888563	0.081474654	0.555509007	0.009258483	0.000555509	0.002407206	-3.845829748	-4.943308326	-5.320856874	-2.495264253	-0.586071923	-4.579650262	-6.465952451	-5.681862767
1999-2000	5699	2	8	21	male	mexican	alone	1.44	high school graduate/ged or equivalent	22.83	no	95.99547511	heavy	Assumed alive	alive	243	yes	yes	no	no	no	no	1.1	0.1575	0.32	4.4	49.2	1.3	0.15	0.26	20-39	£¼25	0.011458873	0.001640702	0.00333349	0.045835494	0.512524157	0.013542305	0.001562574	0.002708461	-4.385322184	-5.936710362	-5.441381952	-3.06111395	-0.666458206	-4.230693293	-5.966743193	-5.597138315
1999-2000	5700	2	9	78	female	black	alone	1.29	high school graduate/ged or equivalent	19.74	yes	219.0045249	moderate	Assumed deceased	Malignant neoplasms (C00-C97)	12	no	yes	yes	yes	yes	yes	1	1.312225	0.24	8.1	6.5	6	0.25	0.2	¡Ý60	£¼25	0.004566116	0.005991771	0.001095868	0.036985537	0.029679752	0.027396694	0.001141529	0.000913223	-5.191057829	-4.963021367	-6.167787602	-3.270549792	-3.484152384	-3.561482541	-6.146235254	-6.258965951
1999-2000	5713	1	11	45	male	white	married_partner	4.51	college graduate or above	33.53	yes	120.9954751	mild	Assumed alive	alive	230	no	yes	no	no	no	no	1.7	0.35205	0.37	3.8	46.6	0.6	0.18	0.23	40-59	¡Ý30	0.014050112	0.002909613	0.003057966	0.031406133	0.385138369	0.004958863	0.001487659	0.001900898	-4.196369833	-5.544316902	-5.507073516	-3.42940758	-0.951559504	-5.122875567	-5.996413196	-5.842735096
1999-2000	5734	1	4	65	male	mexican	married_partner	0.35	less than 9th grade	28.65	yes	15.99547511	former	Assumed deceased	Cerebrovascular diseases (I60-I69)	237	yes	no	yes	no	no	no	0.2	0.0484	0.13	0.5	14.4	0.4	0.03	0.03	¡Ý60	25-29.9	0.012503536	0.003025856	0.008127298	0.03125884	0.900254597	0.025007072	0.00187553	0.00187553	-4.304803697	-5.515017787	-4.696485527	-3.43396316	-0.10396749	-3.649386773	-5.851518131	-5.851518131
1999-2000	5749	2	4	66	female	black	married_partner	2.81	high school graduate/ged or equivalent	32.33	yes	112.9977376	mild	Assumed deceased	Diseases of heart (I00-I09, I11, I13, I20-I51)	148	yes	yes	no	no	no	no	0.7	1.15815	0.4	5.5	37.4	1.3	0.16	0.14	¡Ý60	¡Ý30	0.006194814	0.01024932	0.003539894	0.048673541	0.330980078	0.011504655	0.001415958	0.001238963	-4.934394749	-4.487447574	-5.394851641	-3.002282864	-1.102680318	-4.381654294	-6.025659568	-6.10174253
1999-2000	5752	2	9	55	female	black	alone	2.26	high school graduate/ged or equivalent	37.11	no	190.9954751	heavy	Assumed deceased	Malignant neoplasms (C00-C97)	91	no	yes	no	no	no	no	1.8	0.293175	0.41	8.3	63.1	2	0.32	0.38	40-59	¡Ý30	0.009424307	0.001534984	0.002146648	0.043456527	0.330374319	0.010471452	0.001675432	0.001989576	-4.563614985	-5.97756795	-5.761417611	-3.113243491	-1.10450667	-4.467893742	-5.923644281	-5.812623731
1999-2000	5753	1	12	61	male	mexican	married_partner	3.39	high school graduate/ged or equivalent	33.21	no	154.0045249	mild	Assumed alive	alive	240	yes	yes	no	no	no	no	2.4	0.912725	0.56	5.5	40.5	2.3	0.16	0.21	¡Ý60	¡Ý30	0.015583958	0.005926612	0.003636257	0.035713236	0.262979286	0.014934626	0.001038931	0.001363596	-4.099319455	-4.972384535	-5.373847964	-3.304617925	-1.331884641	-4.139260794	-6.195329867	-6.047570965
1999-2000	5799	2	7	32	male	white	married_partner	2.58	college graduate or above	28.29	no	254.0045249	heavy	Assumed alive	alive	229	yes	yes	no	no	no	no	1.1	0.171625	0.46	9.1	69.7	1.5	0.26	0.23	20-39	25-29.9	0.004330632	0.000675677	0.001810991	0.035826133	0.27440456	0.005905407	0.001023604	0.000905496	-5.234285565	-6.391538052	-5.874218061	-3.301547538	-1.289514134	-4.975450608	-6.202875292	-6.263013105
1999-2000	5816	1	5	79	male	white	married_partner	2.53	college graduate or above	25.39	yes	120.9954751	former	Assumed deceased	Malignant neoplasms (C00-C97)	83	yes	yes	no	no	no	no	0.4	0.6265	0.34	4.3	61.2	0.6	0.08	0.18	¡Ý60	25-29.9	0.003305909	0.00517788	0.002810022	0.035538519	0.505804039	0.004958863	0.000661182	0.001487659	-5.447767071	-5.086780176	-5.570120201	-3.309388258	-0.679630861	-5.122875567	-6.400226032	-5.996413196
1999-2000	5820	2	4	42	male	black	alone	5	high school graduate/ged or equivalent	32.92	no	222.0022624	mild	Assumed alive	alive	237	no	no	no	no	no	no	2.4	0.226325	0.66	5.9	101.3	2.1	0.14	0.22	40-59	¡Ý30	0.010810701	0.001019472	0.002972943	0.026576306	0.456301656	0.009459363	0.000630624	0.000990981	-4.438749325	-6.20491939	-5.528248231	-3.590798363	-0.782412027	-4.560257715	-6.41879239	-6.219127851
1999-2000	5841	2	8	37	female	black	alone	2.23	college graduate or above	37.28	no	259.0045249	moderate	Assumed alive	alive	238	no	no	no	no	no	no	4.1	0.32015	0.44	6.2	93.4	1.2	0.22	0.43	20-39	¡Ý30	0.015829839	0.001236079	0.001698812	0.023937806	0.360611461	0.004633124	0.000849406	0.001660203	-4.084601821	-6.103031487	-5.914943596	-3.691370325	-1.017184957	-5.179091161	-6.292890767	-5.929352973
1999-2000	5846	2	11	30	female	mexican	alone	4.19	college graduate or above	25.51	no	52.00226244	heavy	Assumed alive	alive	230	yes	yes	no	no	no	no	0.3	0.0451	0.12	2.8	22	0.3	0.03	0.09	20-39	25-29.9	0.00576898	0.00086727	0.002307592	0.053843811	0.423058516	0.00576898	0.000576898	0.001730694	-4.995404902	-6.28327783	-5.711534875	-2.90326593	-0.857883823	-4.995404902	-6.452295667	-5.903199515
1999-2000	5854	2	3	23	female	white	married_partner	1.78	high school graduate/ged or equivalent	39.82	yes	49.00452489	former	Assumed alive	alive	247	no	yes	no	no	no	no	0.2	0.014575	0.14	1.8	22.3	0.1	0.11	0.12	20-39	¡Ý30	0.004081256	0.000297422	0.002856879	0.036731302	0.455060018	0.002040628	0.002244691	0.002448753	-5.282196849	-6.647376435	-5.557896961	-3.277265239	-0.785130859	-5.795691244	-5.730735257	-5.669742428
1999-2000	5865	1	4	49	female	mexican	alone	1.56	college graduate or above	25.16	no	97.99773756	moderate	Assumed alive	alive	247	no	no	no	no	no	no	2.9	0.35095	0.5	5	75.8	0.6	0.11	0.14	40-59	25-29.9	0.02959252	0.003581205	0.005102159	0.051021586	0.773487245	0.00612259	0.001122475	0.001428604	-3.486999747	-5.385793188	-5.099112701	-2.95609653	-0.255554088	-4.94448381	-6.155172469	-6.020438504
1999-2000	5876	2	8	51	male	other	married_partner	4.01	college graduate or above	22.31	yes	70.99547511	mild	Assumed alive	alive	244	yes	yes	no	no	no	no	0.7	1.92875	0.16	6.3	14.2	0.9	0.08	0.13	40-59	£¼25	0.009859783	0.027167224	0.002253665	0.08873805	0.200012747	0.012676864	0.001126832	0.001831103	-4.522688918	-3.569596234	-5.727973301	-2.410860411	-1.604386955	-4.292049615	-6.153121553	-5.867089027
1999-2000	5882	2	5	85	female	black	alone	0.78	less than 9th grade	23.36	yes	155	mild	Assumed deceased	Diseases of heart (I00-I09, I11, I13, I20-I51)	33	yes	yes	no	no	no	no	2.7	0.57035	0.54	11	59	2.7	0.32	0.18	¡Ý60	£¼25	0.017419355	0.003679677	0.003483871	0.070967742	0.380645161	0.017419355	0.002064516	0.00116129	-3.994353274	-5.364526099	-5.40726855	-2.631537289	-0.963263999	-3.994353274	-5.787865592	-6.137049864
1999-2000	5896	2	9	36	female	black	alone	1.78	high school graduate/ged or equivalent	32.51	no	309.0045249	never	Assumed alive	alive	238	yes	no	no	no	no	no	1.5	1.4303	1.19	15.7	87.6	3.1	0.47	0.47	20-39	¡Ý30	0.004854298	0.004628735	0.003851076	0.050808317	0.283490994	0.010032216	0.001521013	0.001521013	-5.140579213	-5.179870585	-5.328554683	-2.960204574	-1.25705368	-4.5069356	-5.983094345	-5.983094345
1999-2000	5918	1	12	29	female	mexican	married_partner	1.8	less than 9th grade	36.43	no	20	heavy	Assumed alive	alive	239	no	no	no	no	no	no	0.4	0.039775	0.3	0.9	7.9	1.2	0.07	0.03	20-39	¡Ý30	0.02	0.00198875	0.015	0.045	0.395	0.06	0.0035	0.0015	-3.863232841	-5.812900039	-4.135166557	-3.079113882	-0.926341068	-2.796881415	-5.403677882	-5.991464547
1999-2000	5935	2	1	62	female	white	alone	1.2	high school graduate/ged or equivalent	30.15	yes	67.00226244	mild	Assumed alive	alive	236	yes	yes	no	yes	no	yes	0.2	0.34605	0.14	3	78.6	0.8	0.12	0.14	¡Ý60	¡Ý30	0.002984974	0.005164751	0.002089482	0.044774607	1.173094716	0.011939895	0.001790984	0.002089482	-5.525224534	-5.088907537	-5.779751943	-3.084025764	0.160497396	-4.347440079	-5.88136095	-5.779751943
1999-2000	5939	2	1	81	female	white	married_partner	5	college graduate or above	19.17	yes	82.00226244	former	Assumed deceased	Diseases of heart (I00-I09, I11, I13, I20-I51)	98	no	yes	no	yes	no	yes	1.4	0.375325	0.46	6.1	193.3	1.2	0.08	0.24	¡Ý60	£¼25	0.0170727	0.004577008	0.005609601	0.074388191	2.357252035	0.014633743	0.000975583	0.002926749	-4.013352784	-5.189102872	-5.019231941	-2.585104628	0.857920681	-4.158323714	-6.226891816	-5.539943545
1999-2000	5942	2	10	65	male	white	married_partner	2.49	college graduate or above	27.19	no	124.0045249	former	Assumed alive	alive	235	yes	yes	no	no	no	no	0.7	0.62095	0.44	5.2	35.8	0.5	1.94	0.18	¡Ý60	25-29.9	0.005644955	0.005007479	0.003548258	0.041933954	0.288699142	0.004032111	0.01564459	0.00145156	-5.013897314	-5.114750159	-5.393011061	-3.148092306	-1.238912334	-5.291915715	-4.095670016	-6.011030749
1999-2000	5944	2	1	31	female	white	alone	0.56	high school graduate/ged or equivalent	27.6	no	189.0045249	moderate	Assumed alive	alive	236	yes	yes	no	no	no	no	0.6	0.504025	0.25	21.8	16.9	1.2	0.27	0.5	20-39	25-29.9	0.003174527	0.002666735	0.00132272	0.115341154	0.089415849	0.006349054	0.001428537	0.002645439	-5.478754179	-5.608453632	-6.065016515	-2.151228422	-2.40333571	-4.913183635	-6.020466167	-5.614278397
1999-2000	5961	1	7	63	female	black	alone	4.01	less than 9th grade	37.9	no	45	former	Assumed deceased	Diseases of heart (I00-I09, I11, I13, I20-I51)	132	yes	no	yes	no	no	no	2.1	0.361025	0.19	2.9	12.9	0.5	0.13	0.08	¡Ý60	¡Ý30	0.046666667	0.008022778	0.004222222	0.064444444	0.286666667	0.011111111	0.002888889	0.001777778	-3.043522937	-4.708003035	-5.254832255	-2.726553673	-1.245952877	-4.413631974	-5.549631795	-5.886104031
1999-2000	5965	2	2	23	female	mexican	married_partner	0.9	less than 9th grade	32.76	no	60.99547511	mild	Assumed alive	alive	233	no	no	no	no	no	no	1.1	0.362075	0.24	3.6	12.3	0.7	0.09	0.13	20-39	¡Ý30	0.018034125	0.005936096	0.003934718	0.059020772	0.201654303	0.011476261	0.001475519	0.002131306	-3.961521878	-4.971016189	-5.31145973	-2.813064585	-1.596253694	-4.38392755	-6.001305092	-5.766305225
1999-2000	5968	2	11	68	male	black	married_partner	1.8	less than 9th grade	31.16	yes	69.00452489	heavy	Assumed deceased	Diseases of heart (I00-I09, I11, I13, I20-I51)	142	no	yes	yes	no	no	no	0.08	0.07475	0.3	2.2	62.2	0.6	0.03	0.4	¡Ý60	¡Ý30	0.001159344	0.001083262	0.004347541	0.031881967	0.901390164	0.008695082	0.000434754	0.005796721	-6.137950686	-6.173820203	-5.231118453	-3.414830881	-0.102708298	-4.636136536	-6.546761804	-4.991314943
1999-2000	5992	1	10	20	male	mexican	alone	5	college graduate or above	19.43	yes	115.9954751	heavy	Assumed alive	alive	246	no	yes	no	no	no	no	1.6	0.137925	0.45	5.2	66.1	0.3	0.1	0.13	20-39	£¼25	0.013793642	0.001189055	0.003879462	0.044829335	0.569849815	0.002586308	0.000862103	0.001120733	-4.213557819	-6.124285334	-5.322720378	-3.082830893	-0.560629125	-5.630632079	-6.286049003	-6.15599332
1999-2000	5994	1	8	27	female	mexican	married_partner	5	college graduate or above	15.56	no	60.99547511	mild	Assumed alive	alive	239	no	yes	no	no	no	no	0.5	0.144	0.32	2.3	11.2	0.3	0.06	0.13	20-39	£¼25	0.008197329	0.002360831	0.005246291	0.037707715	0.183620178	0.004918398	0.00098368	0.002131306	-4.688842122	-5.695567056	-5.075767463	-3.251716341	-1.689454656	-5.129689538	-6.222801813	-5.766305225
1999-2000	6008	2	12	58	female	white	married_partner	5	high school graduate/ged or equivalent	24.13	no	20.99547511	never	Assumed alive	alive	242	no	yes	no	no	yes	no	0.5	0.197675	0.09	1.2	9.1	0.5	0.06	0.04	40-59	£¼25	0.023814655	0.009415124	0.004286638	0.057155172	0.433426724	0.023814655	0.002857759	0.001905172	-3.696320866	-4.564496306	-5.242572787	-2.844640454	-0.833727993	-3.696320866	-5.557668932	-5.84126254
1999-2000	6019	1	1	52	female	white	married_partner	1.6	less than 9th grade	29.69	no	115	mild	Assumed alive	alive	232	yes	yes	no	no	no	no	3.6	1.097	0.5	12.2	55.2	1.7	0.23	0.25	40-59	25-29.9	0.031304348	0.00953913	0.004347826	0.106086957	0.48	0.014782609	0.002	0.002173913	-3.43255345	-4.552660241	-5.23106514	-2.234114097	-0.731888009	-4.148846661	-5.80914299	-5.752790054
1999-2000	6025	2	7	50	male	other	alone	0.96	less than 9th grade	29.89	no	57.00226244	former	Assumed alive	alive	247	yes	yes	no	no	no	no	0.08	0.3289	0.13	2	48.4	0.3	0.03	0.08	40-59	25-29.9	0.001403453	0.005769946	0.002280611	0.035086327	0.849089105	0.005262949	0.000526295	0.001403453	-6.030848798	-4.995262107	-5.719725523	-3.321841248	-0.162414106	-5.073104119	-6.484912115	-6.030848798
1999-2000	6039	2	8	42	male	white	alone	2.75	college graduate or above	48.24	yes	70.99547511	never	Assumed deceased	Diabetes mellitus (E10-E14)	180	no	yes	yes	no	no	no	2.3	0.15745	0.24	4.9	37.8	0.4	0.19	0.15	40-59	¡Ý30	0.032396431	0.002217747	0.003380497	0.069018483	0.532428298	0.005634162	0.002676227	0.002112811	-3.399306246	-5.739073862	-5.430593061	-2.658996027	-0.628430616	-5.015522936	-5.605868353	-5.772229196
1999-2000	6045	2	2	21	female	mexican	married_partner	0.6	high school graduate/ged or equivalent	32.42	no	495.9954751	former	Assumed deceased	Accidents (unintentional injuries) (V01-X59, Y85-Y86)	157	no	no	no	no	no	no	1.9	1.15615	2.05	11.9	61.4	1.7	0.59	0.3	20-39	¡Ý30	0.00383068	0.002330969	0.004133102	0.023992154	0.123791452	0.003427451	0.001189527	0.000604844	-5.332768012	-5.704492073	-5.272045081	-3.689193329	-2.08111132	-5.419931341	-6.124069749	-6.434728582
1999-2000	6050	1	1	34	male	mexican	alone	1.62	high school graduate/ged or equivalent	30.07	no	149.0045249	never	Assumed alive	alive	231	yes	yes	no	no	no	no	2	0.71015	0.41	6	13.4	3.3	0.18	0.22	20-39	¡Ý30	0.013422411	0.004765963	0.002751594	0.040267234	0.089930155	0.022146978	0.001208017	0.001476465	-4.238971951	-5.155783158	-5.585574385	-3.187686471	-2.397663596	-3.765891028	-6.115660449	-6.000923046
1999-2000	6051	2	7	65	male	black	married_partner	0.28	college graduate or above	27.8	yes	45.99547511	mild	Assumed alive	alive	229	no	yes	yes	no	no	no	0.2	0.12765	0.1	1.9	43.4	0.9	0.04	0.14	¡Ý60	25-29.9	0.004348254	0.002775273	0.002174127	0.041308411	0.943571077	0.019567142	0.000869651	0.003043778	-5.230985162	-5.579282582	-5.752722675	-3.162769366	-0.057024341	-3.884060518	-6.282003624	-5.510575957
1999-2000	6067	2	9	39	female	black	alone	0.18	college graduate or above	36.84	yes	217.0022624	heavy	Assumed alive	alive	238	yes	no	no	no	no	no	3.1	1.350625	1.26	4.8	41.7	0.9	0.3	0.27	20-39	¡Ý30	0.014285565	0.006224013	0.005806391	0.022119585	0.192163895	0.004147422	0.001382474	0.001244227	-4.180846337	-4.930344601	-4.989893244	-3.767075183	-1.644216253	-5.269259234	-6.039615808	-6.09939429
1999-2000	6071	1	11	22	female	white	alone	4.51	college graduate or above	45.59	yes	135.9954751	moderate	Assumed alive	alive	230	yes	yes	no	no	no	no	3.6	0.18395	0.58	4.9	79.8	0.6	0.21	0.2	20-39	¡Ý30	0.026471469	0.001352619	0.004264848	0.036030611	0.586784229	0.004411911	0.001544169	0.001470637	-3.594607305	-6.052226302	-5.246703046	-3.296010396	-0.531395356	-5.219152922	-5.973951196	-6.0032792
1999-2000	6073	2	7	37	male	mexican	married_partner	1.25	high school graduate/ged or equivalent	23.7	no	202.9977376	mild	Assumed alive	alive	245	no	no	no	no	no	no	5.1	0.31415	0.33	5.6	85.4	1.8	0.49	0.2	20-39	£¼25	0.025123433	0.001547554	0.001625634	0.027586514	0.420694344	0.008867094	0.00241382	0.000985233	-3.644922562	-5.97262152	-5.942432933	-3.554820199	-0.863474531	-4.618549907	-5.679923378	-6.222019165
1999-2000	6085	1	1	54	male	white	married_partner	5	college graduate or above	35.14	yes	87.99773756	moderate	Assumed deceased	Diseases of heart (I00-I09, I11, I13, I20-I51)	208	yes	yes	no	no	no	yes	5.3	2.03615	1.88	2.8	21.4	0.7	0.12	0.3	40-59	¡Ý30	0.060228821	0.023138663	0.021364186	0.031819	0.24318807	0.00795475	0.001363671	0.003409179	-2.793137266	-3.723940447	-3.800294456	-3.416747667	-1.40981657	-4.715571165	-6.047539181	-5.424066875
1999-2000	6087	1	4	29	female	mexican	married_partner	0.43	less than 9th grade	24.99	no	305	never	Assumed alive	alive	247	yes	yes	no	no	no	no	5.8	0.68625	2.88	6.6	84.2	3.1	1.15	0.16	20-39	£¼25	0.019016393	0.00225	0.009442623	0.021639344	0.276065574	0.010163934	0.003770492	0.00052459	-3.911203669	-5.729100283	-4.561859488	-3.78806599	-1.283501072	-4.495066837	-5.345305876	-6.48602965
1999-2000	6097	1	7	68	male	black	married_partner	0.78	high school graduate/ged or equivalent	27.57	no	249.0045249	mild	Assumed alive	alive	235	yes	yes	no	no	no	yes	2	1.229125	0.65	9.4	59.7	3.1	0.34	0.14	¡Ý60	25-29.9	0.008031983	0.004936155	0.002610394	0.037750318	0.239754679	0.012449573	0.001365437	0.000562239	-4.706983384	-5.126693615	-5.62393828	-3.250616317	-1.423976792	-4.308807924	-6.046792482	-6.461635372
1999-2000	6122	2	1	59	female	white	alone	2.49	high school graduate/ged or equivalent	38.32	yes	22.99773756	moderate	Assumed alive	alive	236	yes	yes	no	no	no	no	0.2	0.109425	0.05	1.4	8.1	0.2	0.1	0.07	40-59	¡Ý30	0.008696508	0.004758077	0.002174127	0.060875553	0.352208559	0.008696508	0.004348254	0.003043778	-4.635989497	-5.15715176	-5.752722675	-2.782630115	-1.040696578	-4.635989497	-5.230985162	-5.510575957
1999-2000	6140	2	7	82	female	other	alone	1.32	college graduate or above	29.61	yes	130	former	Assumed deceased	Diseases of heart (I00-I09, I11, I13, I20-I51)	200	yes	yes	yes	no	no	no	0.4	0.23895	0.16	4.7	139.8	1.5	0.15	0.13	¡Ý60	25-29.9	0.003076923	0.001838077	0.001230769	0.036153846	1.075384615	0.011538462	0.001153846	0.001	-5.502412723	-5.864628596	-6.105408806	-3.292687983	0.073607847	-4.378954436	-6.140500126	-6.214608098
1999-2000	6146	2	6	39	male	white	alone	5	college graduate or above	22.63	no	115	heavy	Assumed alive	alive	231	no	no	no	no	no	no	1.3	0.182225	0.27	7.7	46.5	0.7	0.16	0.37	20-39	£¼25	0.011304348	0.001584565	0.002347826	0.066956522	0.404347826	0.006086957	0.001391304	0.003217391	-4.397802597	-5.95819798	-5.699444073	-2.688887164	-0.903009751	-4.949499294	-6.03591631	-5.468538516
1999-2000	6147	3	1	70	male	white	married_partner	5	college graduate or above	28.32	yes	49.00452489	former	Assumed deceased	All other causes (residual)	91	yes	yes	no	no	yes	no	0.3	0.73715	0.32	5.2	9.4	0.9	0.05	0.08	¡Ý60	25-29.9	0.006121884	0.015042488	0.006530009	0.10611265	0.191819021	0.018365651	0.001020314	0.001632502	-4.94458303	-4.132514548	-4.888859011	-2.233874194	-1.646003244	-3.944254351	-6.204502362	-5.939820437
1999-2000	6148	1	11	70	male	other	married_partner	0.8	college graduate or above	29.83	no	230	former	Assumed deceased	Accidents (unintentional injuries) (V01-X59, Y85-Y86)	113	yes	yes	yes	no	no	no	2.2	0.724225	0.59	8.4	142.5	2.6	0.21	0.27	¡Ý60	25-29.9	0.009565217	0.003148804	0.002565217	0.036521739	0.619565217	0.011304348	0.000913043	0.001173913	-4.550188052	-5.484935095	-5.636530248	-3.282834804	-0.477124575	-4.397802597	-6.259059861	-6.131226489
1999-2000	6153	2	3	32	male	mexican	alone	3.18	college graduate or above	28.94	no	214.0045249	mild	Assumed alive	alive	248	no	yes	no	no	no	no	2.9	0.308425	0.8	6.1	60.1	1.1	0.15	0.27	20-39	25-29.9	0.013551115	0.001441208	0.003738239	0.02850407	0.280835183	0.005140078	0.00070092	0.001261656	-4.230087633	-6.015262344	-5.352089792	-3.523227052	-1.266432835	-5.092917795	-6.37658614	-6.091658182
1999-2000	6168	1	4	21	male	mexican	married_partner	1.27	high school graduate/ged or equivalent	36.76	no	114.0045249	mild	Assumed alive	alive	247	no	no	no	no	no	no	3	0.2068	0.28	6.2	49.6	0.7	0.12	0.23	20-39	¡Ý30	0.026314745	0.001813963	0.002456043	0.054383806	0.43507045	0.006140107	0.00105259	0.002017464	-3.600328613	-5.873161438	-5.667631025	-2.893468033	-0.829951465	-4.942027494	-6.188652966	-5.803338608
1999-2000	6170	2	1	39	male	white	married_partner	1.29	high school graduate/ged or equivalent	34.2	no	15.99547511	former	Assumed alive	alive	235	yes	no	no	no	no	no	0.08	0.047475	0.05	0.7	3.5	0.07	0.07	0.04	20-39	¡Ý30	0.005001414	0.002968027	0.003125884	0.043762376	0.218811881	0.004376238	0.004376238	0.002500707	-5.1157601	-5.529486317	-5.490474975	-3.106387309	-1.514983184	-5.225766476	-5.225766476	-5.65479027
1999-2000	6183	2	13	62	male	mexican	married_partner	2.4	less than 9th grade	26.31	yes	90	mild	Assumed alive	alive	242	no	yes	no	no	no	no	0.9	0.3274	0.32	5	26.4	2.8	0.09	0.21	¡Ý60	25-29.9	0.01	0.003637778	0.003555556	0.055555556	0.293333333	0.031111111	0.001	0.002333333	-4.509860006	-5.373519955	-5.39140779	-2.87253184	-1.223042367	-3.438553168	-6.214608098	-5.703782475
1999-2000	6190	2	5	34	female	black	married_partner	0.45	high school graduate/ged or equivalent	29.03	no	320	mild	Assumed alive	alive	241	no	yes	no	no	no	no	0.8	1.481825	1	7.1	75.3	2.6	1.36	0.34	20-39	25-29.9	0.0025	0.004630703	0.003125	0.0221875	0.2353125	0.008125	0.00425	0.0010625	-5.65499231	-5.179520956	-5.490689259	-3.764141939	-1.442600197	-4.69673738	-5.249527202	-6.18383644
1999-2000	6223	2	5	45	male	black	married_partner	2.4	high school graduate/ged or equivalent	23.37	no	150	heavy	Assumed alive	alive	240	yes	yes	no	no	no	no	2.3	0.70865	0.27	2.9	31.4	1.8	0.16	0.15	40-59	£¼25	0.015333333	0.004724333	0.0018	0.019333333	0.209333333	0.012	0.001066667	0.001	-4.11454727	-5.163029185	-5.878135862	-3.895493703	-1.559061705	-4.342805922	-6.181818276	-6.214608098
1999-2000	6231	2	3	41	male	mexican	married_partner	0.95	less than 9th grade	34.25	no	195	heavy	Assumed alive	alive	248	no	no	no	no	no	no	0.4	0.147225	0.57	54.9	106.5	1.8	0.11	0.29	40-59	¡Ý30	0.002051282	0.000755	0.002923077	0.281538462	0.546153846	0.009230769	0.000564103	0.001487179	-5.792193432	-6.345286422	-5.540879004	-1.263940591	-0.603025262	-4.582355508	-6.460443061	-5.996605947
1999-2000	6233	2	2	46	female	white	married_partner	5	college graduate or above	33.5	no	14.00452489	never	Assumed alive	alive	245	no	yes	no	no	no	no	0.3	0.115725	0.21	0.7	4.5	0.07	0.05	0.03	40-59	¡Ý30	0.021421648	0.008263401	0.014995153	0.049983845	0.321324717	0.004998384	0.003570275	0.002142165	-3.797728366	-4.681684057	-4.135469511	-2.976246463	-1.132195803	-5.116265097	-5.38818198	-5.762843296
1999-2000	6242	2	1	23	male	white	alone	5	college graduate or above	24.38	no	242.0022624	never	Assumed deceased	All other causes (residual)	113	no	yes	no	no	no	no	5.5	0.286875	0.42	9.1	26.7	0.5	0.19	0.36	20-39	£¼25	0.02272706	0.001185423	0.001735521	0.037602954	0.110329547	0.002066096	0.000785117	0.001487589	-3.741139099	-6.125945967	-5.901433381	-3.254426471	-2.195260584	-5.787350062	-6.328271529	-5.996441151
1999-2000	6248	2	9	40	male	black	alone	0.89	high school graduate/ged or equivalent	21.51	no	262.9977376	former	Assumed alive	alive	239	yes	no	no	no	no	no	0.7	0.724725	0.41	8.7	56.5	1.7	0.21	0.28	40-59	£¼25	0.00266162	0.002755632	0.001558949	0.033080132	0.214830745	0.006463934	0.000798486	0.001064648	-5.609849646	-5.58449868	-5.968158741	-3.37904069	-1.533260765	-4.897672667	-6.320810103	-6.182795555
1999-2000	6249	1	7	70	female	other	alone	0.17	less than 9th grade	31.49	yes	100.9954751	former	Assumed deceased	Accidents (unintentional injuries) (V01-X59, Y85-Y86)	136	no	yes	no	no	no	no	2.6	1.1642	0.24	5.7	56.8	7.3	0.06	0.26	¡Ý60	¡Ý30	0.025743728	0.011527249	0.002376344	0.056438172	0.562401434	0.072280466	0.000594086	0.002574373	-3.621455315	-4.379849079	-5.690961786	-2.857046179	-0.573762879	-2.6134612	-6.441454734	-5.63396557
1999-2000	6268	2	6	35	male	white	married_partner	5	college graduate or above	29.01	no	217.0022624	mild	Assumed alive	alive	234	no	yes	no	no	no	no	2.2	0.086875	0.47	5.9	186.7	0.7	0.13	0.35	20-39	25-29.9	0.010138143	0.000400341	0.002165876	0.027188657	0.860359693	0.003225773	0.000599072	0.001612886	-4.497379742	-6.571039181	-5.755325473	-3.568835629	-0.149243099	-5.466553119	-6.438331759	-5.947299765
1999-2000	6270	2	6	60	male	mexican	alone	0.72	high school graduate/ged or equivalent	25.96	no	122.0022624	heavy	Assumed deceased	All other causes (residual)	204	no	no	no	no	no	no	1	0.412775	0.41	4.3	51.9	2.2	0.18	0.13	¡Ý60	25-29.9	0.008196569	0.003383339	0.003360593	0.035245248	0.425401947	0.018032452	0.001475382	0.001065554	-4.688924766	-5.42994454	-5.435147126	-3.317446995	-0.85237284	-3.961609732	-6.001360359	-6.182356803
1999-2000	6273	2	8	37	male	white	alone	1.08	high school graduate/ged or equivalent	34.64	no	182.0022624	heavy	Assumed alive	alive	244	yes	no	no	no	no	no	3.1	0.236975	0.48	3.5	49.5	1.5	0.26	0.16	20-39	¡Ý30	0.017032755	0.001302044	0.00263733	0.01923053	0.271974641	0.008241656	0.001428554	0.00087911	-4.015565436	-6.073957745	-5.616505423	-3.900562421	-1.298376378	-4.684034211	-6.020459396	-6.276957045
1999-2000	6287	1	5	53	female	other	alone	1.07	high school graduate/ged or equivalent	47.82	yes	225.9954751	never	Assumed deceased	Diseases of heart (I00-I09, I11, I13, I20-I51)	166	no	yes	yes	no	no	yes	1.5	0.766875	0.72	6.8	226.7	1	1.93	0.23	40-59	¡Ý30	0.006637301	0.00339332	0.003185904	0.030089098	1.003117429	0.004424867	0.008539994	0.001017719	-4.874711006	-5.427670039	-5.476032471	-3.470898068	0.004108976	-5.216761831	-4.652262423	-6.20578737
1999-2000	6298	3	1	39	female	white	married_partner	5	college graduate or above	29.61	yes	29.00452489	moderate	Assumed alive	alive	240	yes	yes	no	no	no	no	0.1	0.038725	0.12	1.5	8.5	0.1	0.03	0.05	20-39	25-29.9	0.003447738	0.001335137	0.004137285	0.051716069	0.293057722	0.003447738	0.001034321	0.001723869	-5.415359647	-6.059684929	-5.271230454	-2.942834962	-1.223979197	-5.415359647	-6.197592993	-5.905702
1999-2000	6308	1	4	60	female	mexican	married_partner	1.7	high school graduate/ged or equivalent	24.12	no	65	moderate	Assumed deceased	Malignant neoplasms (C00-C97)	79	yes	yes	no	no	no	no	1.6	1.157025	0.31	2.5	20.9	0.9	0.08	0.13	¡Ý60	£¼25	0.024615385	0.017800385	0.004769231	0.038461538	0.321538462	0.013846154	0.001230769	0.002	-3.664562146	-3.973877951	-5.155216523	-3.232428791	-1.131532889	-4.210014448	-6.105408806	-5.80914299
1999-2000	6422	1	1	23	female	white	married_partner	0.96	high school graduate/ged or equivalent	36.03	no	272.9977376	heavy	Assumed alive	alive	230	no	no	no	no	no	no	5.6	0.3263	0.79	5.5	95.6	0.6	0.4	0.27	20-39	¡Ý30	0.020512991	0.001195248	0.002893797	0.020146687	0.350186052	0.00219782	0.001465214	0.000989019	-3.839098316	-6.121460254	-5.548370537	-3.856272024	-1.046439132	-5.745285823	-6.005476819	-6.220113633
1999-2000	6426	1	7	40	female	white	married_partner	5	college graduate or above	31.02	yes	102.9977376	moderate	Assumed alive	alive	245	no	yes	no	no	yes	no	1.2	0.202075	0.33	6.8	52.3	0.1	0.09	0.26	40-59	¡Ý30	0.011650741	0.001961936	0.003203954	0.066020868	0.507778144	0.000970895	0.000873806	0.002524327	-4.370039461	-5.82191207	-5.471729799	-2.702751251	-0.675743224	-6.229267468	-6.279783835	-5.6480657
1999-2000	6441	1	13	31	female	mexican	alone	2.47	college graduate or above	24.88	no	159.0045249	heavy	Assumed alive	alive	231	yes	yes	no	no	yes	no	3.9	1.12385	0.59	8.5	57	0.9	0.17	0.41	20-39	£¼25	0.024527604	0.007068038	0.003710586	0.053457598	0.358480364	0.005660216	0.001069152	0.002578543	-3.667994908	-4.819844968	-5.357942914	-2.910332895	-1.023095723	-5.011603321	-6.180616435	-5.632799553
1999-2000	6448	2	9	80	female	white	alone	0.89	high school graduate/ged or equivalent	38.06	yes	60	mild	Assumed deceased	Diseases of heart (I00-I09, I11, I13, I20-I51)	190	yes	yes	no	no	no	no	0.3	0.581925	0.13	2.8	18.1	0.4	0.12	0.07	¡Ý60	¡Ý30	0.005	0.00969875	0.002166667	0.046666667	0.301666667	0.006666667	0.002	0.001166667	-5.11599581	-4.537628367	-5.755075769	-3.043522937	-1.195123189	-4.870873352	-5.80914299	-6.134565391
1999-2000	6462	2	6	59	male	mexican	married_partner	1.26	less than 9th grade	27.91	no	95.99547511	mild	Assumed alive	alive	230	yes	no	no	no	no	no	0.9	0.5228	0.35	3	57.6	1.8	0.11	0.18	40-59	25-29.9	0.009375442	0.00544609	0.003646005	0.031251473	0.600028282	0.018750884	0.001145887	0.001875088	-4.568313621	-5.044281529	-5.371747529	-3.434191562	-0.509113288	-3.924557039	-6.144202132	-5.851671864
1999-2000	6471	1	12	37	male	mexican	married_partner	2.53	high school graduate/ged or equivalent	24.4	yes	69.00452489	heavy	Assumed alive	alive	238	no	yes	no	no	no	no	1.3	0.09055	0.1	1.5	24.6	0.2	0.03	0.06	20-39	£¼25	0.018839344	0.001312233	0.00144918	0.021737705	0.356498361	0.002898361	0.000434754	0.000869508	-3.920088229	-6.069541647	-6.01200187	-3.783730723	-1.028624502	-5.547199159	-6.546761804	-6.282079879
1999-2000	6476	1	9	32	female	white	married_partner	3.23	college graduate or above	26.31	no	147.0022624	mild	Assumed alive	alive	230	no	yes	no	no	no	no	2.8	0.052375	0.31	4.8	40.7	0.5	0.06	0.29	20-39	25-29.9	0.019047326	0.000356287	0.002108811	0.032652559	0.276866487	0.003401308	0.000408157	0.001972759	-3.909659506	-6.603004435	-5.773514915	-3.391666188	-1.280614543	-5.425853465	-6.565473534	-5.818264884
1999-2000	6480	2	5	67	male	white	alone	5	college graduate or above	27.74	no	82.00226244	moderate	Assumed alive	alive	242	no	yes	no	no	no	no	1.7	0.223825	0.15	2.6	11.3	0.8	0.16	0.12	¡Ý60	25-29.9	0.020731135	0.002729498	0.001829218	0.031706442	0.137801076	0.009755828	0.001951166	0.001463374	-3.829009239	-5.591481676	-5.867754993	-3.420183209	-1.974713479	-4.532307496	-5.825555042	-6.006223219
1999-2000	6536	2	1	32	female	white	married_partner	1.29	high school graduate/ged or equivalent	24.34	no	60.99547511	heavy	Assumed alive	alive	236	yes	no	no	no	no	no	0.3	0.108775	0.09	1.7	19.9	0.4	0.14	0.09	20-39	£¼25	0.004918398	0.001783329	0.001475519	0.02787092	0.326253709	0.006557864	0.002295252	0.001475519	-5.129689538	-5.884107584	-6.001305092	-3.544920423	-1.11701954	-4.885166734	-5.715272566	-6.001305092
1999-2000	6539	2	8	47	male	white	married_partner	5	college graduate or above	26.15	yes	110	moderate	Assumed alive	alive	244	yes	yes	no	no	no	no	1.3	0.32235	0.21	4	75	0.6	0.07	0.19	40-59	25-29.9	0.011818182	0.002930455	0.001909091	0.036363636	0.681818182	0.005454545	0.000636364	0.001727273	-4.356890661	-5.539000199	-5.839914649	-3.287057337	-0.38152666	-5.042970675	-6.415278794	-5.90445317
1999-2000	6578	2	6	47	male	white	married_partner	4.55	college graduate or above	28.8	no	230	mild	Assumed alive	alive	233	yes	yes	no	no	no	no	4.2	1.31835	0.98	11.3	123	1.7	0.2	0.39	40-59	25-29.9	0.01826087	0.005731957	0.00426087	0.049130435	0.534782609	0.007391304	0.000869565	0.001695652	-3.949679725	-5.000889461	-5.247458949	-2.993126975	-0.624026781	-4.780559306	-6.282049379	-5.91611511
1999-2000	6579	2	12	55	male	white	married_partner	0.72	less than 9th grade	44.96	yes	137.0022624	former	Assumed deceased	Diseases of heart (I00-I09, I11, I13, I20-I51)	79	yes	yes	no	no	yes	no	4	0.978925	0.63	5.7	54.1	1.6	0.55	0.23	40-59	¡Ý30	0.029196598	0.00714532	0.004598464	0.041605152	0.39488399	0.011678639	0.004014532	0.001678804	-3.500026006	-4.810311755	-5.185262968	-3.155780086	-0.926634066	-4.36783665	-5.295415133	-5.922384706
1999-2000	6581	2	12	34	female	white	married_partner	2.26	high school graduate/ged or equivalent	31.53	no	110.9954751	mild	Assumed alive	alive	242	no	yes	no	no	yes	no	0.9	0.063225	0.23	3.5	34.5	1.4	0.1	0.2	20-39	¡Ý30	0.008108439	0.000569618	0.002072157	0.031532817	0.310823481	0.012613127	0.000900938	0.001801875	-4.698553971	-6.456923119	-5.785375507	-3.425505947	-1.165318016	-4.296720747	-6.265408026	-5.877466352
1999-2000	6593	2	8	33	male	white	married_partner	3.52	college graduate or above	29.86	yes	60.99547511	mild	Assumed alive	alive	245	no	yes	no	no	no	no	0.5	0.100075	0.12	1.7	36.3	0.4	0.08	0.07	20-39	25-29.9	0.008197329	0.001640695	0.001967359	0.02787092	0.595126113	0.006557864	0.001311573	0.001147626	-4.688842122	-5.936712959	-5.82008293	-3.544920423	-0.517303036	-4.885166734	-6.069827163	-6.14339218
1999-2000	6610	1	12	77	male	white	married_partner	3.44	less than 9th grade	28.79	yes	97.00226244	former	Assumed deceased	Diseases of heart (I00-I09, I11, I13, I20-I51)	144	no	yes	yes	no	no	no	1.3	0.212275	0.29	3.1	57.9	0.5	0.21	0.08	¡Ý60	25-29.9	0.013401749	0.002188351	0.002989621	0.031958017	0.596893294	0.005154519	0.002164898	0.000824723	-4.240405603	-5.748251417	-5.524059042	-3.412520725	-0.514342978	-5.090568678	-5.755634464	-6.306327067
1999-2000	6614	2	8	82	male	white	alone	1.92	college graduate or above	35.33	yes	174.0045249	former	Assumed deceased	Diseases of heart (I00-I09, I11, I13, I20-I51)	157	yes	yes	no	no	yes	no	4.4	0.298075	0.84	4.9	60.3	4.1	0.17	0.24	¡Ý60	¡Ý30	0.025286699	0.00171303	0.004827461	0.028160187	0.346542712	0.023562606	0.000976986	0.001379274	-3.638692219	-5.909689127	-5.145173936	-3.534950951	-1.056867709	-3.706530088	-6.226181772	-6.04095968
1999-2000	6618	1	9	67	male	black	married_partner	1.94	high school graduate/ged or equivalent	27.01	no	215	mild	Assumed alive	alive	227	no	yes	no	no	no	no	2	0.432025	0.24	7	80.9	3.1	0.33	0.35	¡Ý60	25-29.9	0.009302326	0.002009419	0.001116279	0.03255814	0.37627907	0.014418605	0.001534884	0.001627907	-4.575385625	-5.806008373	-6.158095888	-3.394475836	-0.974770127	-4.172180404	-5.977607512	-5.941567576
1999-2000	6642	2	3	75	male	white	married_partner	2.67	college graduate or above	27.79	yes	105.9954751	moderate	Assumed deceased	Diseases of heart (I00-I09, I11, I13, I20-I51)	76	yes	yes	no	no	no	yes	3.8	0.79155	0.47	4.5	92.6	0.5	0.09	0.18	¡Ý60	25-29.9	0.035850587	0.007467772	0.004434152	0.042454642	0.873622199	0.004717182	0.000849093	0.001698186	-3.300883732	-4.771487897	-5.21505188	-3.136037587	-0.133963259	-5.164279165	-6.293060112	-5.915175695
1999-2000	6671	1	7	43	female	black	married_partner	0.85	high school graduate/ged or equivalent	40.12	no	89.00452489	former	Assumed alive	alive	229	no	no	no	no	no	no	0.9	0.305325	0.15	3.8	73.3	0.4	0.05	0.36	40-59	¡Ý30	0.010111845	0.003430444	0.001685308	0.042694459	0.823553635	0.004494154	0.000561769	0.004044738	-4.499743582	-5.419255572	-5.919960005	-3.130533991	-0.192913088	-5.204070746	-6.461936003	-5.289409523
1999-2000	6698	1	11	54	female	white	married_partner	3.11	high school graduate/ged or equivalent	35.49	yes	104.0045249	heavy	Assumed alive	alive	230	yes	yes	no	no	no	no	1.8	0.099825	1.32	5.1	99.3	0.9	0.1	0.25	40-59	¡Ý30	0.017306939	0.000959814	0.012691755	0.049036328	0.954766152	0.00865347	0.000961497	0.002403742	-4.000475094	-6.234905704	-4.290961416	-2.995005977	-0.045242007	-4.640437879	-6.234047511	-5.68287999
1999-2000	6704	2	6	28	female	mexican	married_partner	1.62	high school graduate/ged or equivalent	18.56	no	132.9977376	moderate	Assumed alive	alive	245	no	no	no	no	no	no	1.1	0.3032	0.67	6.7	28.8	1	0.17	0.16	20-39	£¼25	0.008270817	0.002279738	0.00503768	0.050376797	0.216545037	0.007518925	0.001278217	0.001203028	-4.680883728	-5.719991729	-5.1097355	-2.968568633	-1.525349383	-4.765465132	-6.084362058	-6.117922509
1999-2000	6706	1	9	60	female	black	alone	2.71	high school graduate/ged or equivalent	42.81	yes	132.0022624	heavy	Assumed alive	alive	229	no	yes	no	no	no	no	2.3	0.61505	0.29	6.2	50.6	2.4	3.18	0.25	¡Ý60	¡Ý30	0.017423944	0.00465939	0.002196932	0.046968892	0.383326763	0.018181507	0.024090496	0.001893907	-3.994104168	-5.174439195	-5.745563666	-3.037202563	-0.956262142	-3.953808664	-3.685266143	-5.84514781
1999-2000	6716	2	7	57	female	other	alone	3.83	college graduate or above	32.8	yes	215	mild	Assumed alive	alive	230	no	yes	no	no	no	yes	4.1	0.526975	0.52	4.5	129.5	0.4	0.42	0.36	40-59	¡Ý30	0.019069767	0.002451047	0.002418605	0.020930233	0.602325581	0.001860465	0.001953488	0.001674419	-3.908540704	-5.669077757	-5.678522808	-3.819889112	-0.505298292	-5.856771039	-5.824768308	-5.924023266
1999-2000	6718	3	1	39	female	other	married_partner	0.84	high school graduate/ged or equivalent	22.48	no	157.0022624	former	Assumed alive	alive	239	no	no	no	no	no	no	1.2	0.678275	0.93	7.7	65.9	1.2	0.12	0.29	20-39	£¼25	0.007643202	0.004320161	0.005923482	0.049043879	0.419739174	0.007643202	0.00076432	0.001847107	-4.750982168	-5.236251774	-4.972836526	-2.994855074	-0.865742176	-4.750982168	-6.339989821	-5.861451839
1999-2000	6733	2	12	37	female	black	alone	1.02	college graduate or above	23.26	yes	204.0045249	moderate	Assumed alive	alive	237	yes	no	no	no	no	no	3.7	1.342075	0.78	7.7	52.3	1.2	0.14	0.23	20-39	£¼25	0.018136853	0.006578653	0.003823445	0.037744261	0.256366863	0.005882222	0.000686259	0.001127426	-3.956139347	-4.882419786	-5.334266958	-3.250772641	-1.357252731	-4.978813646	-6.385242642	-6.152842493
1999-2000	6738	1	3	60	male	mexican	married_partner	2.4	less than 9th grade	26.56	yes	152.0022624	moderate	Assumed deceased	Diseases of heart (I00-I09, I11, I13, I20-I51)	115	no	yes	no	yes	no	yes	1.7	0.494075	0.24	5	28.3	1.3	0.41	0.23	¡Ý60	25-29.9	0.011184044	0.003250445	0.001578924	0.032894247	0.186181439	0.008552504	0.002697328	0.001513135	-4.407628047	-5.460731586	-5.960383073	-3.384509977	-1.675676869	-4.650951931	-5.600144809	-5.986224153
1999-2000	6765	2	12	24	male	black	alone	5	high school graduate/ged or equivalent	21.78	no	182.0022624	never	Assumed alive	alive	242	no	yes	no	no	no	no	1.4	0.14555	0.39	7.2	44.6	0.4	0.16	0.18	20-39	£¼25	0.007692212	0.000799715	0.002142831	0.039559948	0.245051899	0.002197775	0.00087911	0.000988999	-4.745327819	-6.320126775	-5.76263145	-3.204974207	-1.402212795	-5.745300062	-6.276957045	-6.220123935
1999-2000	6788	2	4	61	female	black	alone	5	college graduate or above	30.16	yes	232.0022624	never	Assumed alive	alive	236	no	yes	no	no	no	no	0.7	1.394525	0.33	6.3	50.9	1.1	0.15	0.35	¡Ý60	¡Ý30	0.003017212	0.006010825	0.0014224	0.027154908	0.219394412	0.004741333	0.000646545	0.001508606	-5.51716716	-4.960299895	-6.022996527	-3.570033602	-1.512336555	-5.160063853	-6.409075871	-5.988028067
1999-2000	6792	2	9	34	male	black	married_partner	0.59	high school graduate/ged or equivalent	19.07	no	255	heavy	Assumed alive	alive	238	yes	yes	no	no	no	no	2.4	0.6413	0.43	6.8	75.6	1.2	0.36	0.33	20-39	£¼25	0.009411765	0.002514902	0.001686275	0.026666667	0.296470588	0.004705882	0.001411765	0.001294118	-4.56481889	-5.650743646	-5.919599986	-3.58752696	-1.212439922	-5.166257645	-6.027396556	-6.077406977
1999-2000	6796	2	2	32	male	white	married_partner	0.92	high school graduate/ged or equivalent	39.92	yes	9.004524887	heavy	Assumed alive	alive	245	yes	yes	no	no	no	no	0.5	0.04905	0.05	0.3	2.6	0.2	0.03	0.04	20-39	¡Ý30	0.055527638	0.005447261	0.005552764	0.033316583	0.288743719	0.022211055	0.003331658	0.004442211	-2.873025589	-5.044099842	-5.027868361	-3.372126575	-1.238758476	-3.763126593	-5.441804833	-5.213569857
1999-2000	6810	2	6	31	female	mexican	alone	5	high school graduate/ged or equivalent	24.19	no	272.9977376	mild	Assumed alive	alive	234	no	yes	no	no	no	no	4.2	0.32285	1.1	8.3	69	0.6	0.03	0.33	20-39	£¼25	0.015384743	0.001182611	0.004029337	0.030403182	0.252749347	0.00219782	0.000109891	0.001208801	-4.111404689	-6.127233626	-5.292467029	-3.460846042	-1.371408321	-5.745285823	-6.803493448	-6.115305342
1999-2000	6822	1	1	29	female	white	married_partner	1.06	high school graduate/ged or equivalent	22.04	no	97.00226244	moderate	Assumed alive	alive	231	yes	yes	no	no	no	no	1.8	0.625525	0.72	4.2	38.9	0.6	0.11	0.22	20-39	£¼25	0.018556268	0.006448561	0.007422507	0.043297959	0.401021574	0.006185423	0.001133994	0.002267988	-3.934459419	-4.899734429	-4.776847717	-3.116816671	-0.911249524	-4.935700925	-6.149759858	-5.72358067
1999-2000	6845	2	3	59	male	mexican	married_partner	1.07	less than 9th grade	46.19	yes	152.9977376	former	Assumed alive	alive	247	no	yes	no	no	no	no	1.4	0.187225	0.39	4.5	66.5	1.9	0.13	0.27	40-59	¡Ý30	0.009150462	0.001223711	0.002549057	0.0294122	0.43464695	0.012418484	0.000849686	0.001764732	-4.590236047	-6.108577899	-5.64107326	-3.492911447	-0.830923111	-4.311122098	-6.29273951	-5.890811583
1999-2000	6865	2	9	38	female	other	married_partner	1	college graduate or above	26.82	no	140.9954751	former	Assumed alive	alive	238	no	yes	yes	no	no	no	2	0.71975	0.49	5.8	82.2	1.3	0.21	0.35	20-39	25-29.9	0.014184852	0.005104774	0.003475289	0.041136072	0.582997433	0.009220154	0.001489409	0.002482349	-4.187456902	-5.098684232	-5.409184386	-3.166851091	-0.537858692	-4.583393622	-5.995709745	-5.660048165
1999-2000	6872	2	5	82	male	white	married_partner	2.31	high school graduate/ged or equivalent	29.39	yes	59.00452489	former	Assumed deceased	All other causes (residual)	42	yes	yes	yes	no	no	yes	1.6	0.050575	0.17	3.3	30.3	0.3	0.1	0.08	¡Ý60	25-29.9	0.027116564	0.000857138	0.002881135	0.055927914	0.513519939	0.005084356	0.001694785	0.001355828	-3.571396395	-6.288718873	-5.55162765	-2.865969476	-0.664520971	-5.10203442	-5.916436753	-6.050862927
1999-2000	6879	2	12	45	male	white	alone	5	college graduate or above	24.55	no	144.0045249	heavy	Assumed alive	alive	243	yes	yes	no	no	no	no	2.1	0.69665	0.27	7.2	55.4	1.6	0.37	0.39	40-59	£¼25	0.014582875	0.004837695	0.001874941	0.049998429	0.384710134	0.011110762	0.002569364	0.002708248	-4.161582718	-5.143419216	-5.851723097	-2.975960452	-0.952669141	-4.413660802	-5.635367932	-5.597195688
1999-2000	6890	2	8	34	male	white	alone	3.11	college graduate or above	34.96	yes	75	heavy	Assumed alive	alive	245	yes	yes	no	no	no	no	2.7	0.0979	0.22	3.5	20.4	0.2	0.07	0.08	20-39	¡Ý30	0.036	0.001305333	0.002933333	0.046666667	0.272	0.002666667	0.000933333	0.001066667	-3.296837366	-6.07253	-5.538268036	-3.043522937	-1.298283484	-5.608472295	-6.24850965	-6.181818276
1999-2000	6891	2	10	22	female	other	alone	0.06	college graduate or above	30.3	no	120.9954751	heavy	Assumed alive	alive	235	yes	yes	no	no	no	no	3.5	0.158325	0.23	5.4	37.3	0.6	0.07	0.25	20-39	¡Ý30	0.028926702	0.00130852	0.001900898	0.044629768	0.308275991	0.004958863	0.000578534	0.002066193	-3.509004168	-6.071148649	-5.842735096	-3.087194965	-1.173521226	-5.122875567	-6.451258691	-5.787318562
1999-2000	6896	1	1	57	male	white	married_partner	5	college graduate or above	45.66	no	182.0022624	mild	Assumed alive	alive	231	yes	yes	no	no	no	no	3.7	1.173	0.95	10.8	63.2	1.4	0.16	0.3	40-59	¡Ý30	0.020329418	0.006444975	0.005219715	0.059339922	0.347248431	0.007692212	0.00087911	0.001648331	-3.84766805	-4.900215994	-5.08003114	-2.807761343	-1.054839173	-4.745327819	-6.276957045	-5.933825589
1999-2000	6959	2	3	37	male	mexican	married_partner	0.22	less than 9th grade	38.03	no	135.9954751	former	Assumed alive	alive	242	yes	yes	no	no	no	no	1.6	0.119175	0.63	5.7	111.1	1.8	0.14	0.12	20-39	¡Ý30	0.011765097	0.000876316	0.004632507	0.041913159	0.816938945	0.013235734	0.001029446	0.000882382	-4.361040604	-6.278445041	-5.17920063	-3.148576759	-0.200967584	-4.251999962	-6.199992422	-6.275217124
1999-2000	6963	1	10	80	male	white	married_partner	3.11	less than 9th grade	26.2	no	125.9954751	former	Assumed deceased	Malignant neoplasms (C00-C97)	176	yes	yes	no	no	no	no	1.8	0.764225	0.68	5.3	102.5	5.6	0.31	0.18	¡Ý60	25-29.9	0.014286227	0.006065496	0.005397019	0.042065003	0.813521279	0.044446041	0.002460406	0.001428623	-4.180803031	-4.952532117	-5.051923145	-3.145044614	-0.205154727	-3.091229578	-5.666369408	-6.020430959
1999-2000	6965	2	7	36	female	other	married_partner	0.89	college graduate or above	36.6	no	160	heavy	Assumed alive	alive	230	yes	no	no	no	no	no	1.5	0.3993	0.37	4.1	59.6	1.7	0.16	0.47	20-39	¡Ý30	0.009375	0.002495625	0.0023125	0.025625	0.3725	0.010625	0.001	0.0029375	-4.568356213	-5.656243092	-5.710052088	-3.625904655	-0.984837274	-4.454597328	-6.214608098	-5.537209275
1999-2000	6969	2	11	24	female	white	alone	2.55	college graduate or above	25.38	yes	115.9954751	moderate	Assumed alive	alive	230	yes	yes	no	no	no	no	2.6	0.040475	0.42	3.1	47.5	0.4	0.09	0.18	20-39	25-29.9	0.022414667	0.000348936	0.003620831	0.02672518	0.409498732	0.00344841	0.000775892	0.001551785	-3.754392639	-6.608439127	-5.377180743	-3.585414238	-0.890382439	-5.415208465	-6.333452259	-5.970962294
1999-2000	6974	3	1	50	female	white	married_partner	5	college graduate or above	20.47	yes	62.99773756	mild	Assumed deceased	Cerebrovascular diseases (I60-I69)	32	no	yes	no	no	no	no	2.5	0.155225	0.89	4.7	10.5	0.7	0.06	0.19	40-59	£¼25	0.039683965	0.002463977	0.014127491	0.074605854	0.166672652	0.01111151	0.000952415	0.003015981	-3.201921249	-5.66533782	-4.191241563	-2.582221567	-1.785741699	-4.413599027	-6.238688132	-5.517473547
1999-2000	6983	1	9	29	male	black	alone	1.27	high school graduate/ged or equivalent	22.02	no	279.0045249	heavy	Assumed alive	alive	230	yes	no	no	no	no	no	2.8	0.31245	0.45	5.1	137.8	1.4	0.43	0.33	20-39	£¼25	0.01003568	0.001119874	0.001612877	0.018279273	0.4938988	0.00501784	0.001541194	0.001182777	-4.506621661	-6.156398479	-5.94730334	-3.948724675	-0.703401982	-5.113026927	-5.97512137	-6.127157581
1999-2000	7025	1	1	83	male	white	alone	4	high school graduate/ged or equivalent	34.27	no	317.0022624	former	Assumed deceased	Diseases of heart (I00-I09, I11, I13, I20-I51)	160	no	yes	no	no	no	no	2.7	0.883525	0.62	8.4	142.9	2.5	0.25	0.19	¡Ý60	¡Ý30	0.008517289	0.002787125	0.001955822	0.026498234	0.450785426	0.007886379	0.000788638	0.000599365	-4.654645201	-5.576148065	-5.823978493	-3.593633509	-0.794547933	-4.723235619	-6.326300896	-6.438148724
1999-2000	7037	1	9	44	male	white	married_partner	1.79	college graduate or above	29.45	yes	337.0022624	heavy	Assumed alive	alive	229	yes	yes	no	no	no	no	2.5	2.1376	0.41	15	32	3.3	0.22	0.59	40-59	25-29.9	0.007418348	0.006342984	0.001216609	0.044510087	0.094954852	0.009792219	0.000652815	0.00175073	-4.777341691	-4.914009963	-6.111776709	-3.089821287	-2.343877488	-4.528929856	-6.405275621	-5.895888917
1999-2000	7051	2	4	31	male	black	married_partner	2.83	high school graduate/ged or equivalent	22.97	no	255	mild	Assumed alive	alive	237	yes	yes	no	no	no	no	5.1	0.733875	0.33	9.8	22.7	1.9	0.13	0.3	20-39	£¼25	0.02	0.002877941	0.001294118	0.038431373	0.089019608	0.00745098	0.000509804	0.001176471	-3.863232841	-5.552450891	-6.077406977	-3.233193522	-2.407727767	-4.773472822	-6.49577549	-6.13005071
1999-2000	7066	1	1	39	female	white	alone	1.78	college graduate or above	36.95	yes	82.99773756	heavy	Assumed alive	alive	232	yes	yes	no	no	no	no	7.7	0.435125	1.25	3.8	27.7	0.9	0.18	0.27	20-39	¡Ý30	0.092773613	0.005242613	0.015060651	0.045784381	0.333744037	0.010843669	0.002168734	0.003253101	-2.366871772	-5.076356469	-4.131383005	-3.062205881	-1.094389108	-4.435961809	-5.754423198	-5.46010698
1999-2000	7074	2	7	36	female	other	married_partner	2.97	college graduate or above	23.4	no	20.99547511	mild	Assumed alive	alive	246	no	yes	no	no	no	no	0.2	0.0833	0.17	1.3	11.6	0.6	0.07	0.06	20-39	£¼25	0.009525862	0.003967522	0.008096983	0.061918103	0.5525	0.028577586	0.003334052	0.002857759	-4.553919996	-5.304834245	-4.699812485	-2.765921344	-0.591493527	-3.520738427	-5.441252441	-5.557668932
1999-2000	7077	1	1	64	female	white	married_partner	1.78	high school graduate/ged or equivalent	40.3	yes	222.9977376	never	Assumed alive	alive	232	yes	yes	no	no	no	no	1.9	1.6476	0.53	11.1	152	1.5	0.25	0.58	¡Ý60	¡Ý30	0.008520266	0.007388416	0.002376706	0.04977629	0.681621265	0.006726526	0.001121088	0.002600923	-4.654332509	-4.7809036	-5.690854682	-2.98032577	-0.38181509	-4.863095981	-6.1558263	-5.626565008
1999-2000	7078	3	1	70	male	white	married_partner	3.16	high school graduate/ged or equivalent	29.3	yes	134.0045249	former	Assumed alive	alive	240	yes	yes	no	no	no	no	3.4	0.579975	0.66	6	93.5	1.7	0.06	0.2	¡Ý60	25-29.9	0.025372278	0.004328025	0.004925207	0.044774607	0.697737633	0.012686139	0.000447746	0.001492487	-3.635441913	-5.234774561	-5.128539686	-3.084025764	-0.358479953	-4.291371726	-6.537747363	-5.994474306
1999-2000	7096	1	7	29	female	white	married_partner	4.68	high school graduate/ged or equivalent	25.85	no	77.00226244	mild	Assumed alive	alive	244	no	yes	no	no	no	no	1.6	0.055975	0.22	5.3	61.5	0.4	0.1	0.29	20-39	25-29.9	0.02077861	0.000726927	0.002857059	0.068829146	0.798677832	0.005194653	0.001298663	0.003766123	-3.826826972	-6.361411928	-5.557850326	-2.661703785	-0.223546343	-5.084068849	-6.075427568	-5.34622207
1999-2000	7111	2	13	67	male	mexican	married_partner	4.32	high school graduate/ged or equivalent	26.74	no	75.99547511	former	Assumed alive	alive	243	yes	yes	no	no	no	yes	1.1	0.30625	0.25	3.4	44.2	0.7	0.1	0.15	¡Ý60	25-29.9	0.014474546	0.004029845	0.00328967	0.044739506	0.581613575	0.009211075	0.001315868	0.001973802	-4.168558799	-5.292366072	-5.451545578	-3.084792895	-0.540231133	-4.58428239	-6.067970794	-5.817914102
1999-2000	7159	1	1	69	male	white	married_partner	1.51	high school graduate/ged or equivalent	29.25	no	232.0022624	mild	Assumed deceased	Malignant neoplasms (C00-C97)	15	yes	yes	no	no	yes	no	4.5	2.292575	0.42	9.1	366.3	2.5	0.34	0.32	¡Ý60	25-29.9	0.019396363	0.009881692	0.001810327	0.039223755	1.578863913	0.010775757	0.001465503	0.001379297	-3.892398699	-4.520673496	-5.874454371	-3.213297527	0.457338713	-4.441712354	-6.005359456	-6.040950258
1999-2000	7162	2	7	60	female	white	married_partner	5	high school graduate/ged or equivalent	27.32	yes	47.99773756	former	Assumed alive	alive	245	no	yes	no	no	no	yes	1.9	0.2159	0.25	4.5	44.4	0.3	0.1	0.12	¡Ý60	25-29.9	0.039585199	0.004498129	0.005208579	0.093754419	0.925043601	0.006250295	0.002083432	0.002500118	-3.204351832	-5.203347484	-5.08182326	-2.356466797	-0.07683396	-4.926713176	-5.781712168	-5.654958642
1999-2000	7183	2	9	45	male	black	alone	2.46	high school graduate/ged or equivalent	28.64	no	140	never	Assumed alive	alive	239	no	no	no	no	no	no	1	0.231675	0.31	3.2	41.1	1.1	0.15	0.28	40-59	25-29.9	0.007142857	0.001654821	0.002214286	0.022857143	0.293571429	0.007857143	0.001071429	0.002	-4.81061416	-5.931377885	-5.740150119	-3.735671616	-1.222233763	-4.726531043	-6.179516779	-5.80914299
1999-2000	7187	1	11	69	male	white	married_partner	1.2	college graduate or above	24.52	no	160	former	Assumed deceased	All other causes (residual)	221	no	no	no	no	no	no	0.9	0.09855	0.62	5	48.6	0.8	0.13	0.35	¡Ý60	£¼25	0.005625	0.000615938	0.003875	0.03125	0.30375	0.005	0.0008125	0.0021875	-5.016904907	-6.427839995	-5.323635175	-3.434237236	-1.188263511	-5.11599581	-6.313048171	-5.748518368
1999-2000	7192	1	7	45	female	black	married_partner	5	high school graduate/ged or equivalent	43.93	no	140	heavy	Assumed alive	alive	244	yes	yes	no	no	no	no	2.1	0.618375	0.17	4	48.7	1.3	0.22	0.21	40-59	¡Ý30	0.015	0.004416964	0.001214286	0.028571429	0.347857143	0.009285714	0.001571429	0.0015	-4.135166557	-5.218219715	-6.112825404	-3.520946635	-1.053092773	-4.576999309	-5.96329367	-5.991464547
1999-2000	7205	1	1	44	male	white	married_partner	0.72	high school graduate/ged or equivalent	25.34	yes	259.0045249	heavy	Assumed deceased	Malignant neoplasms (C00-C97)	78	yes	yes	no	no	no	no	3.1	2.788625	0.7	8.4	105.7	0.9	0.24	0.2	40-59	25-29.9	0.011968903	0.010766704	0.002702655	0.032431866	0.408100978	0.003474843	0.000926625	0.000772187	-4.345200874	-4.442481449	-5.598705018	-3.398245767	-0.893793263	-5.409284064	-6.251985648	-6.335540743
1999-2000	7231	2	7	64	male	black	alone	2.21	less than 9th grade	22.76	no	70	heavy	Assumed deceased	Diabetes mellitus (E10-E14)	94	yes	yes	no	no	no	no	0.7	0.52105	0.18	2.9	18.6	1.3	0.11	0.07	¡Ý60	£¼25	0.01	0.007443571	0.002571429	0.041428571	0.265714286	0.018571429	0.001571429	0.001	-4.509860006	-4.774349905	-5.634789603	-3.159933289	-1.321577284	-3.933684502	-5.96329367	-6.214608098
1999-2000	7243	2	6	45	female	mexican	married_partner	2.51	high school graduate/ged or equivalent	34.36	no	172.0022624	moderate	Assumed alive	alive	234	no	yes	yes	no	no	no	4.7	0.5616	0.57	7.3	104	0.9	0.19	0.36	40-59	¡Ý30	0.027325222	0.003265073	0.00331391	0.042441302	0.604643209	0.005232489	0.001104637	0.002092996	-3.564002636	-5.457295904	-5.445910617	-3.136344627	-0.50146423	-5.077979457	-6.163612448	-5.778615167
1999-2000	7249	2	8	42	male	black	married_partner	4.4	college graduate or above	21.57	no	147.0022624	mild	Assumed alive	alive	244	no	yes	no	no	no	no	1.9	0.272075	0.3	7.6	92.3	1	0.15	0.47	40-59	£¼25	0.012924971	0.001850822	0.002040785	0.051699885	0.627881493	0.006802616	0.001020392	0.00319723	-4.274071566	-5.860147956	-5.7956396	-2.943142014	-0.463812446	-4.853296167	-6.2044635	-5.473330566
1999-2000	7281	2	5	47	female	white	married_partner	4.55	college graduate or above	36.08	no	140	mild	Assumed alive	alive	242	no	yes	no	no	no	no	1.3	0.2243	0.48	5.3	39.6	0.6	0.18	0.19	40-59	¡Ý30	0.009285714	0.001602143	0.003428571	0.037857143	0.282857143	0.004285714	0.001285714	0.001357143	-4.576999309	-5.951419998	-5.419678224	-3.247863362	-1.259284185	-5.242747515	-6.081076706	-6.050305047
1999-2000	7284	2	8	53	male	white	married_partner	5	college graduate or above	30.95	no	95.99547511	former	Assumed alive	alive	244	yes	yes	no	no	no	yes	1.6	0.587575	0.29	8.4	146.3	0.9	0.1	0.37	40-59	¡Ý30	0.016667452	0.006120861	0.003020976	0.087504124	1.524030167	0.009375442	0.001041716	0.003854348	-4.036031187	-4.944726575	-5.516230688	-2.424706124	0.422014192	-4.568313621	-6.193964762	-5.327880411
1999-2000	7288	2	6	41	female	mexican	alone	0.92	high school graduate/ged or equivalent	22.27	no	62.00226244	never	Assumed alive	alive	231	yes	no	no	no	no	no	0.6	0.1433	1.36	3.7	51.6	3.2	0.14	0.19	40-59	£¼25	0.009677066	0.002311206	0.021934683	0.059675242	0.832227696	0.05161102	0.002257982	0.003064404	-4.539657181	-5.71044281	-3.775104953	-2.802219543	-0.18244833	-2.944829678	-5.726647257	-5.505488089
1999-2000	7290	1	1	71	male	white	alone	1.2	high school graduate/ged or equivalent	22.87	no	200.9954751	mild	Assumed deceased	Chronic lower respiratory diseases (J40-J47)	218	yes	yes	no	no	no	no	1.1	2.04455	0.37	8.2	56.6	1.8	0.16	0.14	¡Ý60	£¼25	0.00547276	0.01017212	0.001840837	0.040796938	0.281598379	0.008955425	0.000796038	0.000696533	-5.040152674	-4.494333931	-5.86365639	-3.174932188	-1.263728544	-4.609637602	-6.322172251	-6.379168467
1999-2000	7293	1	1	38	female	mexican	married_partner	1.62	high school graduate/ged or equivalent	30.57	yes	74.00452489	heavy	Assumed alive	alive	233	yes	no	no	no	yes	no	2.2	0.323325	0.22	1.9	17.3	1.5	0.11	0.06	20-39	¡Ý30	0.029727912	0.00436899	0.002972791	0.025674106	0.233769489	0.020269031	0.001486396	0.000810761	-3.482583853	-5.227115544	-5.528286359	-3.624062005	-1.449151142	-3.850503214	-5.996921168	-6.31400795
1999-2000	7316	2	7	38	male	other	alone	1.76	high school graduate/ged or equivalent	23.95	no	332.0022624	moderate	Assumed deceased	Diseases of heart (I00-I09, I11, I13, I20-I51)	222	yes	yes	no	no	no	no	1.8	0.79155	0.37	6.4	52.6	1.6	0.29	0.35	20-39	£¼25	0.00542165	0.00238417	0.00111445	0.019276977	0.158432655	0.004819244	0.000873488	0.00105421	-5.048080216	-5.688646454	-6.158960436	-3.898269171	-1.83613367	-5.146584877	-6.279953332	-6.187864087
1999-2000	7325	1	6	36	female	white	alone	1.88	high school graduate/ged or equivalent	22.64	no	80.99547511	mild	Assumed alive	alive	228	no	yes	no	no	no	no	2.8	0.108025	0.37	2.6	48.9	0.3	0.18	0.08	20-39	£¼25	0.034569832	0.001333716	0.004568156	0.032100559	0.60373743	0.003703911	0.002222346	0.000987709	-3.336257405	-6.060293226	-5.190691263	-3.408205119	-0.502960915	-5.359361071	-5.737645499	-6.22077231
1999-2000	7332	1	11	37	male	white	married_partner	0.91	high school graduate/ged or equivalent	23.39	no	222.0022624	heavy	Assumed alive	alive	229	yes	no	no	no	no	no	0.6	1.553875	0.49	7.5	102.7	2.2	0.39	0.3	20-39	£¼25	0.002702675	0.006999366	0.002207185	0.033783439	0.462607898	0.009909809	0.001756739	0.001351338	-5.598699705	-4.82839304	-5.742361763	-3.358613882	-0.768716131	-4.518092994	-5.893706873	-6.05277093
1999-2000	7337	2	12	80	female	white	alone	1.56	college graduate or above	24.21	yes	60	mild	Assumed deceased	Cerebrovascular diseases (I60-I69)	222	no	yes	no	no	yes	no	1.1	0.4151	0.3	2.6	62	0.8	0.11	0.12	¡Ý60	£¼25	0.018333333	0.006918333	0.005	0.043333333	1.033333333	0.013333333	0.001833333	0.002	-3.945924557	-4.838574533	-5.11599581	-3.116018439	0.033757097	-4.245167452	-5.866301404	-5.80914299
1999-2000	7342	2	6	75	male	white	alone	1.92	high school graduate/ged or equivalent	24.66	no	195.9954751	mild	Assumed deceased	Diseases of heart (I00-I09, I11, I13, I20-I51)	65	yes	yes	no	no	yes	yes	0.8	0.7483	0.48	8.5	71.6	1.6	0.03	0.39	¡Ý60	£¼25	0.004081727	0.003817945	0.002449036	0.043368348	0.365314556	0.008163454	0.000153065	0.001989842	-5.282104137	-5.335407731	-5.669660469	-3.115228943	-1.004262872	-4.692532122	-6.765331874	-5.812534784
1999-2000	7349	3	1	27	male	white	alone	3.03	college graduate or above	16.95	no	185.9954751	mild	Assumed alive	alive	238	no	no	no	no	no	no	2.7	0.258125	0.37	10	71.7	0.8	0.26	0.44	20-39	£¼25	0.014516482	0.001387803	0.001989296	0.053764749	0.385493249	0.00430118	0.001397883	0.002365649	-4.165852454	-6.037381759	-5.812717469	-2.904708562	-0.950640878	-5.23982586	-6.033168819	-5.694134482
1999-2000	7384	1	11	49	male	white	alone	0.76	college graduate or above	26.06	no	105.9954751	former	Assumed deceased	All other causes (residual)	202	yes	no	no	no	no	no	2	0.173175	0.39	6.8	223.1	0.8	0.22	0.38	40-59	25-29.9	0.01886873	0.001633796	0.003679402	0.064153682	2.10480683	0.007547492	0.00207556	0.003585059	-3.91860814	-5.939329067	-5.364584881	-2.731006462	0.744698686	-4.762117373	-5.784268183	-5.384952371
1999-2000	7388	1	13	71	female	mexican	alone	1.64	high school graduate/ged or equivalent	36.79	yes	174.0045249	former	Assumed alive	alive	231	yes	yes	no	no	no	no	1.4	1.966425	0.53	7.1	124.1	2.1	0.23	0.2	¡Ý60	¡Ý30	0.008045768	0.011300999	0.003045898	0.040803537	0.713199844	0.012068652	0.001321805	0.001149395	-4.705458279	-4.398074783	-5.510051799	-3.174774335	-0.336592462	-4.337538919	-6.065410505	-6.142568687
1999-2000	7416	1	4	33	male	white	married_partner	5	college graduate or above	25.35	no	80	heavy	Assumed alive	alive	248	no	yes	no	no	no	no	0.4	0.066225	0.23	2.8	38.5	0.2	0.05	0.13	20-39	25-29.9	0.005	0.000827813	0.002875	0.035	0.48125	0.0025	0.000625	0.001625	-5.11599581	-6.304635382	-5.553209616	-3.324236341	-0.729292627	-5.65499231	-6.422247463	-5.942674383
1999-2000	7418	2	12	48	male	white	married_partner	4.69	college graduate or above	27.46	yes	127.0022624	moderate	Assumed alive	alive	240	yes	yes	no	no	no	no	3.9	0.2295	0.3	5.8	25.2	0.9	0.09	0.3	40-59	25-29.9	0.030708114	0.001807054	0.002362163	0.045668478	0.198421662	0.007086488	0.000708649	0.002362163	-3.451182657	-5.875619594	-5.695170868	-3.064686336	-1.612333791	-4.817560767	-6.3720524	-5.695170868
1999-2000	7419	2	3	64	male	white	married_partner	2.67	high school graduate/ged or equivalent	30.32	no	170.9954751	mild	Assumed alive	alive	248	no	yes	no	no	no	yes	0.7	0.338375	0.43	6.9	88.7	0.7	0.15	0.22	¡Ý60	¡Ý30	0.004093676	0.001978854	0.002514686	0.040351945	0.518727177	0.004093676	0.000877216	0.001286584	-5.279755592	-5.816216773	-5.650804968	-3.185635822	-0.654451266	-5.279755592	-6.277965347	-6.080696386
1999-2000	7421	1	1	62	male	white	married_partner	4.8	high school graduate/ged or equivalent	26.72	no	275	mild	Assumed alive	alive	231	yes	yes	no	no	no	yes	2	0.358475	0.6	10	151.5	3.5	0.21	0.28	¡Ý60	25-29.9	0.007272727	0.001303545	0.002181818	0.036363636	0.550909091	0.012727273	0.000763636	0.001018182	-4.794791045	-6.073305841	-5.75030249	-3.287057337	-0.594371937	-4.288370715	-6.340377486	-6.205558263
1999-2000	7436	1	7	39	female	black	alone	0.89	high school graduate/ged or equivalent	31.03	yes	100	heavy	Assumed alive	alive	230	yes	no	yes	no	no	yes	0.5	0.474125	0.4	4.4	159.7	2.2	0.21	0.15	20-39	¡Ý30	0.005	0.00474125	0.004	0.044	1.597	0.022	0.0021	0.0015	-5.11599581	-5.160078322	-5.298317367	-3.101092789	0.468752847	-3.772261063	-5.776353167	-5.991464547
1999-2000	7464	2	8	31	female	black	alone	3.29	college graduate or above	42.68	no	289.0045249	heavy	Assumed alive	alive	244	no	yes	no	no	no	no	1.8	0.567	0.53	9.1	95.2	0.8	0.22	0.41	20-39	¡Ý30	0.006228276	0.001961907	0.001833881	0.031487396	0.329406607	0.002768123	0.000761234	0.001418663	-4.929754696	-5.821921962	-5.866108015	-3.426903072	-1.10743124	-5.581178346	-6.341740718	-6.024540408
1999-2000	7488	2	7	37	female	black	married_partner	2.87	high school graduate/ged or equivalent	27.77	no	222.9977376	never	Assumed alive	alive	245	no	no	no	no	no	no	1.2	0.958575	0.34	6.8	254.3	1	0.18	0.36	20-39	25-29.9	0.005381221	0.004298586	0.001524679	0.030493583	1.140370314	0.00448435	0.000807183	0.001614366	-5.054395897	-5.240315246	-5.981641295	-3.457971471	0.13222957	-5.205856619	-6.315985957	-5.946733599
1999-2000	7521	1	10	73	female	mexican	married_partner	5	less than 9th grade	27.63	yes	42.99773756	former	Assumed deceased	Diseases of heart (I00-I09, I11, I13, I20-I51)	152	no	yes	no	no	no	no	0.6	0.41125	0.26	3.4	24.2	0.3	0.11	0.08	¡Ý60	25-29.9	0.013954223	0.009564457	0.00604683	0.079073928	0.56282031	0.006977111	0.002558274	0.001860563	-4.202761573	-4.550260052	-4.95517744	-2.524804972	-0.573019677	-4.831178927	-5.638479644	-5.856736817
1999-2000	7525	1	7	74	female	white	alone	1.49	high school graduate/ged or equivalent	25.23	yes	57.00226244	never	Assumed deceased	Chronic lower respiratory diseases (J40-J47)	158	yes	yes	no	no	no	no	4.7	0.5589	0.18	2.3	8.4	0.8	0.11	0.15	¡Ý60	25-29.9	0.082452868	0.009804874	0.003157769	0.040349276	0.147362572	0.014034531	0.001929748	0.002631474	-2.483473266	-4.527757952	-5.482776551	-3.185700375	-1.908096191	-4.197405679	-5.832838878	-5.618116515
1999-2000	7542	2	13	40	female	mexican	alone	1.99	high school graduate/ged or equivalent	27.57	yes	244.0045249	former	Assumed alive	alive	242	yes	no	no	no	no	no	2.5	0.6323	0.51	11.3	63.6	1	0.22	0.29	40-59	25-29.9	0.010245712	0.002591345	0.002090125	0.046310617	0.260650904	0.004098285	0.000901623	0.001188503	-4.487768411	-5.629228387	-5.77954368	-3.051020556	-1.340744091	-5.278851138	-6.265047745	-6.124537736
1999-2000	7546	3	1	56	male	white	married_partner	5	college graduate or above	28.43	yes	222.9977376	heavy	Assumed alive	alive	245	yes	yes	no	no	no	no	4.6	0.325225	0.55	11.3	250.5	7.4	0.13	0.45	40-59	25-29.9	0.020628012	0.001458423	0.002466393	0.05067316	1.123329782	0.033184193	0.000582966	0.002017958	-3.833765954	-6.008235245	-5.664640783	-2.962816784	0.117187109	-3.37599193	-6.448455257	-5.803174937
1999-2000	7550	1	1	82	female	white	alone	1.92	high school graduate/ged or equivalent	32.71	yes	192.0022624	mild	Assumed deceased	Cerebrovascular diseases (I60-I69)	196	no	yes	no	yes	no	yes	13.5	0.71485	1.49	10.7	85	1.4	0.17	0.34	¡Ý60	¡Ý30	0.070311671	0.003723133	0.007760325	0.05572851	0.442703117	0.007291581	0.000885406	0.001770812	-2.64069527	-5.355282884	-4.737522249	-2.869478373	-0.812599596	-4.792514647	-6.273611973	-5.888614692
1999-2000	7553	1	7	69	female	white	married_partner	3.53	high school graduate/ged or equivalent	29.55	yes	125	never	Assumed deceased	All other causes (residual)	173	no	yes	no	no	no	no	6	0.422575	0.71	12.2	46.3	1.3	0.15	0.18	¡Ý60	25-29.9	0.048	0.0033806	0.00568	0.0976	0.3704	0.0104	0.0012	0.00144	-3.015934981	-5.430569578	-5.008637291	-2.316684017	-0.99047563	-4.474141924	-6.119297919	-6.01575724
1999-2000	7554	1	3	63	male	mexican	married_partner	1.34	less than 9th grade	28.6	yes	30	mild	Assumed alive	alive	237	yes	no	no	no	no	no	0.4	0.214875	0.05	0.9	10.7	0.5	0.03	0.03	¡Ý60	25-29.9	0.013333333	0.0071625	0.001666667	0.03	0.356666667	0.016666667	0.001	0.001	-4.245167452	-4.808204784	-5.926926026	-3.473768074	-1.028153825	-4.036075654	-6.214608098	-6.214608098
1999-2000	7567	2	12	56	female	black	alone	0.9	high school graduate/ged or equivalent	24.53	yes	125	former	Assumed deceased	Diseases of heart (I00-I09, I11, I13, I20-I51)	202	yes	yes	no	no	no	no	7.4	2.204275	0.63	6.6	113.9	3.2	0.23	0.39	40-59	£¼25	0.0592	0.0176342	0.00504	0.0528	0.9112	0.0256	0.00184	0.00312	-2.810082927	-3.982756677	-5.109351267	-2.922481812	-0.091896015	-3.626844063	-5.863951227	-5.491902116
1999-2000	7578	2	13	71	male	mexican	married_partner	1.95	less than 9th grade	28.21	yes	20.99547511	mild	Assumed deceased	All other causes (residual)	142	yes	yes	no	no	no	no	0.3	0.030325	0.66	1.4	13.3	0.3	0.07	0.03	¡Ý60	25-29.9	0.014288793	0.001444359	0.031435345	0.066681034	0.633469828	0.014288793	0.003334052	0.001428879	-4.180635196	-6.013972425	-3.428506561	-2.692949279	-0.454965546	-4.180635196	-5.441252441	-6.020325317
1999-2000	7582	2	8	62	male	other	married_partner	4.44	college graduate or above	21.82	yes	172.9977376	never	Assumed alive	alive	243	no	yes	no	no	no	no	0.2	0.42355	0.35	6	68.6	0.3	0.13	0.37	¡Ý60	£¼25	0.001156084	0.002448298	0.002023148	0.034682534	0.396536978	0.001734127	0.000751455	0.002138756	-6.139461442	-5.669874528	-5.801456658	-3.33309394	-0.922467324	-5.90194319	-6.347308457	-5.763928642
1999-2000	7590	1	9	32	female	black	married_partner	0.02	college graduate or above	32.83	no	59.00452489	mild	Assumed alive	alive	229	no	yes	no	no	no	no	0.8	0.255275	0.14	1.6	21.9	0.3	0.07	0.1	20-39	¡Ý30	0.013558282	0.004326363	0.002372699	0.027116564	0.371157975	0.005084356	0.00118635	0.001694785	-4.229595223	-5.235086616	-5.69204185	-3.571396395	-0.98843685	-5.10203442	-6.125521933	-5.916436753
1999-2000	7605	1	12	43	female	other	alone	2.53	college graduate or above	35.7	no	127.0022624	mild	Assumed alive	alive	239	no	yes	no	no	no	no	2.8	0.480575	0.62	4.8	70.3	0.6	0.17	0.13	40-59	¡Ý30	0.022046851	0.003783988	0.004881803	0.037794602	0.553533446	0.004724325	0.001338559	0.001023604	-3.77022612	-5.342480832	-5.135891966	-3.249474158	-0.589628156	-5.16303059	-6.058220423	-6.202875292
1999-2000	7634	1	13	50	female	mexican	married_partner	5	college graduate or above	31.45	no	52.00226244	mild	Assumed alive	alive	235	no	yes	no	no	no	no	1.4	0.14895	0.09	2.4	19.8	0.4	0.06	0.11	40-59	¡Ý30	0.026921906	0.002864298	0.001730694	0.046151838	0.380752665	0.007691973	0.001153796	0.002115293	-3.578343752	-5.555975126	-5.903199515	-3.054382285	-0.962982354	-4.74535532	-6.140523434	-5.771432204
1999-2000	7636	1	12	48	male	mexican	married_partner	2.05	high school graduate/ged or equivalent	35.97	yes	42.99773756	former	Assumed alive	alive	238	no	no	yes	no	no	no	0.4	0.046475	0.05	1.7	15.5	0.3	0.03	0.06	40-59	¡Ý30	0.009302815	0.001080871	0.001162852	0.039536964	0.360484083	0.006977111	0.000697711	0.001395422	-4.575338115	-6.174968808	-6.136327613	-3.205541031	-1.017537268	-4.831178927	-6.37847433	-6.034195756
1999-2000	7639	1	9	21	female	white	married_partner	0.73	high school graduate/ged or equivalent	37.23	yes	227.0022624	mild	Assumed alive	alive	229	no	yes	no	no	no	no	0.6	0.095625	0.57	9	101.7	0.3	0.53	0.42	20-39	¡Ý30	0.002643145	0.000421251	0.002510988	0.039647182	0.448013156	0.001321573	0.002334778	0.001850202	-5.614907832	-6.556217593	-5.651857746	-3.20282577	-0.800703091	-6.065510422	-5.703349021	-5.860365472
1999-2000	7646	2	5	56	female	white	alone	4.79	college graduate or above	38.48	no	147.9977376	former	Assumed alive	alive	240	yes	yes	no	no	no	no	2.6	0.239075	0.73	4.8	48.3	0.4	0.16	0.28	40-59	¡Ý30	0.017567836	0.001615396	0.004932508	0.032432928	0.32635634	0.002702744	0.001081098	0.001891921	-3.986324436	-5.946339638	-5.127308249	-3.39821399	-1.116705976	-5.598681107	-6.174859828	-5.845834356
1999-2000	7659	2	3	82	male	white	married_partner	2.24	high school graduate/ged or equivalent	24.57	yes	97.99773756	former	Assumed deceased	All other causes (residual)	131	yes	yes	no	no	no	no	0.3	0.38075	0.88	2.2	30.2	2.1	0.14	0.11	¡Ý60	£¼25	0.003061295	0.003885294	0.008979799	0.022449498	0.30817038	0.021429066	0.001428604	0.001122475	-5.50625335	-5.321525856	-4.607192315	-3.752906197	-1.173862763	-3.797397566	-6.020438504	-6.155172469
1999-2000	7660	1	11	51	female	white	alone	0.96	less than 9th grade	22.65	no	74.00452489	mild	Assumed alive	alive	229	yes	no	no	no	no	no	4	0.549775	1.39	2.8	7.9	1.4	0.19	0.13	40-59	£¼25	0.054050749	0.007428938	0.018782635	0.037835524	0.106750229	0.018917762	0.002567411	0.001756649	-2.89949981	-4.776084537	-3.922950732	-3.248419876	-2.227939422	-3.916143375	-5.635915275	-5.893739343
1999-2000	7665	2	5	47	male	mexican	married_partner	5	college graduate or above	31.08	no	269.0045249	mild	Assumed alive	alive	240	no	yes	no	no	no	no	17.5	1.095325	0.82	8.9	73.3	1.5	0.31	0.33	40-59	¡Ý30	0.065054668	0.004071772	0.003048276	0.033084945	0.272486123	0.005576114	0.001152397	0.001226745	-2.71727258	-5.284065083	-5.509464202	-3.378899478	-1.296504398	-5.024311228	-6.141173187	-6.107214327
1999-2000	7671	1	11	34	female	black	married_partner	2.99	high school graduate/ged or equivalent	34.31	no	260	never	Assumed alive	alive	229	no	yes	no	no	no	no	1.1	0.54735	1.04	8.2	55	0.7	0.14	0.52	20-39	¡Ý30	0.004230769	0.002105192	0.004	0.031538462	0.211538462	0.002692308	0.000538462	0.002	-5.253196931	-5.774679631	-5.298317367	-3.425332457	-1.548632312	-5.601503626	-6.476972363	-5.80914299
1999-2000	7687	1	4	42	male	mexican	married_partner	0.71	high school graduate/ged or equivalent	33.58	yes	105	heavy	Assumed alive	alive	246	yes	yes	no	no	no	no	0.8	0.6306	0.38	3.6	76	2	0.15	0.14	40-59	¡Ý30	0.007619048	0.006005714	0.003619048	0.034285714	0.723809524	0.019047619	0.001428571	0.001333333	-4.753780685	-4.961029136	-5.377566738	-3.344277091	-0.321846384	-3.909644883	-6.020452084	-6.060457419
1999-2000	7699	1	2	31	male	mexican	alone	5	less than 9th grade	24.73	no	187.0022624	mild	Assumed alive	alive	231	no	no	no	no	no	no	1.6	0.101125	0.5	4.7	115.7	1.3	0.16	0.19	20-39	£¼25	0.008556046	0.000540769	0.002673764	0.025133386	0.618709092	0.006951788	0.000855605	0.00101603	-4.650581213	-6.475473728	-5.606538409	-3.644541634	-0.478505117	-4.834358526	-6.289544694	-6.206624806
1999-2000	7714	1	5	21	male	mexican	alone	3.16	college graduate or above	21.65	no	444.0045249	moderate	Assumed alive	alive	234	yes	yes	no	no	no	no	1.2	0.155125	0.19	3.7	27.7	0.8	0.03	0.17	20-39	£¼25	0.002702675	0.000349377	0.000427924	0.008333248	0.062386752	0.001801783	6.76E-05	0.000382879	-5.598699705	-6.608112223	-6.551533941	-4.674172157	-2.758500405	-5.877499122	-6.842373165	-6.583587735
1999-2000	7725	2	6	29	male	white	married_partner	5	high school graduate/ged or equivalent	26.4	no	60	former	Assumed alive	alive	233	yes	no	no	no	no	no	1.1	0.106825	0.16	1.7	15.3	0.3	0.1	0.08	20-39	25-29.9	0.018333333	0.001780417	0.002666667	0.028333333	0.255	0.005	0.001666667	0.001333333	-3.945924557	-5.885154482	-5.608472295	-3.529030753	-1.362577835	-5.11599581	-5.926926026	-6.060457419
1999-2000	7753	2	12	39	male	white	married_partner	5	college graduate or above	27.47	no	94.00452489	former	Assumed alive	alive	241	yes	yes	no	no	no	no	2.4	0.15555	0.16	5.5	44.6	0.5	0.11	0.18	20-39	25-29.9	0.025530686	0.001654708	0.001702046	0.058507822	0.474445247	0.005318893	0.001170156	0.001914801	-3.629453257	-5.931420769	-5.913746116	-2.821647515	-0.743503553	-5.06421126	-6.132956023	-5.837953577
1999-2000	7773	2	11	21	male	white	alone	1.58	college graduate or above	25.81	no	322.9977376	mild	Assumed alive	alive	231	no	yes	no	no	no	no	7.5	0.4096	0.47	10.3	128	0.9	0.33	0.61	20-39	25-29.9	0.023219977	0.00126812	0.001455119	0.031888768	0.396287606	0.002786397	0.001021679	0.001888558	-3.720577495	-6.088803836	-6.009580229	-3.41462407	-0.923094813	-5.576340312	-6.203826933	-5.846997822
1999-2000	7778	1	11	43	female	white	married_partner	1.78	college graduate or above	20.2	no	9.004524887	mild	Assumed alive	alive	228	no	yes	no	no	no	no	0.08	0.1252	0.05	0.4	4.8	0.07	0.04	0.03	40-59	£¼25	0.008884422	0.013904121	0.005552764	0.044422111	0.533065327	0.007773869	0.004442211	0.003331658	-4.616795285	-4.206117554	-5.027868361	-3.091756276	-0.627237113	-4.735977367	-5.213569857	-5.441804833
1999-2000	7780	2	2	20	male	black	alone	0	college graduate or above	24.21	yes	427.9977376	mild	Assumed alive	alive	245	no	yes	no	no	no	no	3.6	0.36015	0.96	6.3	573.4	1.5	0.29	0.2	20-39	£¼25	0.008411259	0.000841476	0.002243003	0.014719704	1.339726708	0.003504691	0.000677574	0.000467292	-4.665848496	-6.297187632	-5.731255677	-4.152840323	0.293211786	-5.402635887	-6.39040677	-6.524336625
1999-2000	7808	2	9	36	male	black	married_partner	3.94	college graduate or above	28.52	yes	187.0022624	never	Assumed alive	alive	239	no	yes	no	no	no	no	1.9	0.260775	0.4	7.6	35.9	0.8	0.14	0.36	20-39	25-29.9	0.010160305	0.001394502	0.002139012	0.04064122	0.191976287	0.004278023	0.000748654	0.00192511	-4.495392003	-6.034580068	-5.76384732	-3.178664748	-1.645187963	-5.244203663	-6.348908905	-5.834423056
1999-2000	7809	2	1	71	female	white	married_partner	2.49	high school graduate/ged or equivalent	32.5	yes	70.99547511	former	Assumed deceased	Diseases of heart (I00-I09, I11, I13, I20-I51)	97	no	yes	no	no	no	no	1	0.2676	0.29	6.6	32	0.9	0.08	0.18	¡Ý60	¡Ý30	0.014085405	0.003769254	0.004084767	0.092963671	0.450732951	0.012676864	0.001126832	0.002535373	-4.194027578	-5.345565317	-5.281505999	-2.364847049	-0.79466409	-4.292049615	-6.153121553	-5.644936512
1999-2000	7810	1	11	29	male	other	alone	0.65	college graduate or above	23.91	yes	320.9954751	heavy	Assumed deceased	All other causes (residual)	234	no	yes	no	no	no	no	2.1	0.582825	0.53	4.5	143.3	1	0.69	0.22	20-39	£¼25	0.006542148	0.00181568	0.001651114	0.014018889	0.446423738	0.003115309	0.002149563	0.000685368	-4.887248218	-5.872551555	-5.932775494	-4.19844659	-0.804249173	-5.493041427	-5.760491562	-6.385771391
1999-2000	7837	1	3	62	male	mexican	married_partner	2.26	less than 9th grade	28.28	no	105.9954751	heavy	Assumed deceased	All other causes (residual)	161	yes	yes	yes	no	no	yes	1.6	0.503675	0.33	3.2	57.1	0.7	0.06	0.06	¡Ý60	25-29.9	0.015094984	0.004751854	0.00311334	0.030189968	0.538702241	0.006604055	0.000566062	0.000566062	-4.129247609	-5.158233078	-5.493519819	-3.467658775	-0.616737697	-4.879073556	-6.459191155	-6.459191155
1999-2000	7839	1	1	21	female	white	married_partner	1.82	high school graduate/ged or equivalent	33.77	no	117.0022624	former	Assumed alive	alive	232	yes	yes	no	no	no	no	2.1	0.2645	0.87	2	125.2	0.6	0.16	0.13	20-39	¡Ý30	0.017948371	0.00226064	0.007435754	0.017093687	1.070064778	0.005128106	0.001367495	0.00111109	-3.966037321	-5.72583177	-4.775276219	-4.012192211	0.068653273	-5.094869555	-6.045922877	-6.160551054
1999-2000	7843	1	4	62	male	mexican	married_partner	1.17	less than 9th grade	28.03	yes	157.9977376	former	Assumed alive	alive	249	yes	no	yes	no	no	no	0.4	0.861225	0.4	2.9	58.5	0.6	0.09	0.11	¡Ý60	25-29.9	0.002531682	0.005450869	0.002531682	0.018354693	0.370258466	0.003797523	0.000569628	0.000696213	-5.645981085	-5.043540399	-5.645981085	-3.944820346	-0.990856784	-5.339655592	-6.456916369	-6.379357454
1999-2000	7844	2	5	46	female	white	married_partner	5	college graduate or above	25.62	no	47.00226244	moderate	Assumed alive	alive	241	no	yes	no	no	no	yes	2	0.12455	0.17	2.5	16.6	0.5	0.04	0.1	40-59	25-29.9	0.042551143	0.002649872	0.003616847	0.053188929	0.353174489	0.010637786	0.000851023	0.002127557	-3.133819326	-5.613063059	-5.378043237	-2.915278653	-1.037965582	-4.453498078	-6.292016893	-5.767503039
1999-2000	7849	2	12	49	female	black	alone	5	high school graduate/ged or equivalent	41.94	yes	80.99547511	former	Assumed alive	alive	242	no	yes	no	no	no	no	1.2	0.296625	0.34	2.8	9.7	0.8	0.1	0.14	40-59	¡Ý30	0.014815642	0.003662242	0.004197765	0.034569832	0.119759777	0.009877095	0.001234637	0.001728492	-4.1467558	-5.368258912	-5.259526484	-3.336257405	-2.113952025	-4.521096079	-6.103676538	-5.904006343
1999-2000	7857	2	9	31	male	black	alone	2.04	high school graduate/ged or equivalent	20.63	no	249.0045249	mild	Assumed alive	alive	238	yes	yes	no	no	no	no	3.5	0.39855	0.57	5	88.6	1	0.36	0.23	20-39	£¼25	0.014055969	0.001600573	0.002289115	0.020079956	0.355816827	0.004015991	0.001445757	0.000923678	-4.195980724	-5.952023349	-5.717136739	-3.859432624	-1.030532718	-5.295124215	-6.01340065	-6.253516304
1999-2000	7861	2	3	77	female	mexican	alone	1.24	less than 9th grade	31.54	yes	35.99547511	never	Assumed deceased	All other causes (residual)	79	no	yes	yes	no	no	no	0.7	0.32685	0.2	1.7	21	0.2	0.13	0.04	¡Ý60	¡Ý30	0.019446889	0.009080308	0.005556254	0.047228158	0.583406662	0.005556254	0.003611565	0.001111251	-3.889924547	-4.597171463	-5.027335887	-3.03181223	-0.537158199	-5.027335887	-5.379187989	-6.160474718
1999-2000	7863	2	7	72	male	black	married_partner	5	college graduate or above	26.45	yes	189.0045249	former	Assumed deceased	Malignant neoplasms (C00-C97)	16	yes	yes	no	no	yes	no	0.5	0.782675	0.21	8.1	69.1	1	0.13	0.42	¡Ý60	25-29.9	0.002645439	0.004141038	0.001111085	0.042856117	0.365599713	0.005290879	0.000687814	0.002222169	-5.614278397	-5.270500192	-6.160553478	-3.126841075	-1.003484727	-5.068654533	-6.384320948	-5.737700537
1999-2000	7876	2	5	60	female	white	married_partner	4.95	high school graduate/ged or equivalent	33.47	no	92.00226244	former	Assumed alive	alive	242	no	yes	no	no	no	no	10.4	0.245275	0.66	4.9	21.9	0.4	0.08	0.17	¡Ý60	¡Ý30	0.113040698	0.002665967	0.007173737	0.05325956	0.238037624	0.004347719	0.000869544	0.001847781	-2.171199891	-5.608663118	-4.806829115	-2.913976084	-1.431134315	-5.231085133	-6.282060817	-5.861215309
1999-2000	7884	2	9	47	female	other	alone	0.11	high school graduate/ged or equivalent	26.89	no	192.0022624	mild	Assumed alive	alive	239	no	yes	no	no	no	no	0.4	0.282225	0.4	6.9	86.5	0.8	0.14	0.29	40-59	25-29.9	0.002083309	0.001469905	0.002083309	0.035937077	0.450515525	0.004166618	0.000729158	0.001510399	-5.781751978	-6.003575771	-5.781751978	-3.298539448	-0.795145522	-5.265537047	-6.360120651	-5.987313627
1999-2000	7894	2	11	42	female	black	alone	0.72	high school graduate/ged or equivalent	44.99	yes	82.00226244	never	Assumed alive	alive	231	yes	yes	no	no	no	no	0.7	0.5263	0.32	2.7	15.6	0.6	0.08	0.15	40-59	¡Ý30	0.00853635	0.006418116	0.003902331	0.032925921	0.190238654	0.007316871	0.000975583	0.001829218	-4.652644483	-4.903830216	-5.3180444	-3.383575931	-1.654233136	-4.789469141	-6.226891816	-5.867754993
1999-2000	7910	1	10	21	male	mexican	alone	5	high school graduate/ged or equivalent	25.46	no	192.9977376	heavy	Assumed deceased	All other causes (residual)	74	no	yes	no	no	no	no	1.4	0.116175	0.59	6.9	67.1	0.9	0.26	0.25	20-39	25-29.9	0.007253971	0.00060195	0.003057031	0.035751714	0.347672469	0.004663267	0.001347166	0.001295352	-4.797060856	-6.436533603	-5.507303939	-3.303570403	-1.053622281	-5.173754327	-6.054546614	-6.076869082
1999-2000	7923	2	7	31	male	other	married_partner	2.83	college graduate or above	23.83	no	285	heavy	Assumed alive	alive	230	no	yes	no	no	no	no	3.9	0.221575	0.42	6.4	58.3	1.7	0.23	0.27	20-39	£¼25	0.013684211	0.000777456	0.001473684	0.02245614	0.204561404	0.005964912	0.000807018	0.000947368	-4.220982476	-6.332572071	-6.002046656	-3.75262297	-1.582010489	-4.966870266	-6.316077559	-6.241276346
1999-2000	7935	2	8	49	female	white	alone	5	college graduate or above	28.33	no	17.99773756	former	Assumed alive	alive	244	yes	yes	no	no	no	no	0.4	0.088025	0.08	0.8	8.9	0.2	0.08	0.04	40-59	25-29.9	0.022225016	0.004890893	0.004445003	0.044450031	0.4945066	0.011112508	0.004445003	0.002222502	-3.762525318	-5.134347761	-5.213056945	-3.091141767	-0.702174606	-4.413516653	-5.213056945	-5.737597336
1999-2000	7941	1	1	72	male	white	married_partner	2.13	less than 9th grade	33.55	no	155	former	Assumed deceased	Malignant neoplasms (C00-C97)	44	yes	yes	no	no	no	no	3.1	2.113325	0.6	5.9	57.3	2.2	0.3	0.14	¡Ý60	¡Ý30	0.02	0.013634355	0.003870968	0.038064516	0.369677419	0.014193548	0.001935484	0.000903226	-3.863232841	-4.224383443	-5.324462647	-3.24254074	-0.992423084	-4.186884389	-5.830882977	-6.26420504
1999-2000	7966	2	4	42	female	black	alone	2.05	high school graduate/ged or equivalent	35.42	no	39.00452489	moderate	Assumed alive	alive	240	yes	no	no	yes	no	yes	1	0.14805	0.14	1.1	14.6	0.5	0.06	0.05	40-59	¡Ý30	0.025638051	0.003795713	0.003589327	0.028201856	0.374315545	0.012819026	0.001538283	0.001281903	-3.625414595	-5.34003279	-5.384021857	-3.533523005	-0.979988153	-4.281708975	-5.976267386	-6.082745731
1999-2000	8018	2	13	37	male	mexican	married_partner	1.8	college graduate or above	34.06	yes	120.9954751	heavy	Assumed alive	alive	243	no	yes	no	no	no	no	2.4	0.219775	0.29	2.8	47.9	0.9	0.14	0.16	20-39	¡Ý30	0.019835453	0.00181639	0.002396784	0.023141361	0.395882573	0.007438295	0.001157068	0.001322364	-3.871099296	-5.872299271	-5.684926223	-3.723828675	-0.924114828	-4.774975042	-6.139005358	-6.065169862
1999-2000	8040	1	7	73	female	black	alone	0.74	high school graduate/ged or equivalent	30.98	yes	132.9977376	former	Assumed alive	alive	244	no	yes	no	no	no	no	2.6	0.5601	0.36	4.8	82	1.4	0.28	0.21	¡Ý60	¡Ý30	0.019549205	0.00421135	0.002706813	0.036090839	0.616551841	0.010526495	0.002105299	0.001578974	-3.884933038	-5.256916372	-5.597582811	-3.294385254	-0.48199226	-4.463106993	-5.774645281	-5.960363545
1999-2000	8046	1	11	29	female	white	alone	2.38	less than 9th grade	16.74	no	222.9977376	moderate	Assumed alive	alive	230	yes	no	no	no	no	no	13.6	1.200725	2.14	10	104.5	2.2	0.5	0.43	20-39	£¼25	0.060987166	0.005384472	0.00959651	0.044843504	0.46861462	0.009865571	0.002242175	0.001928271	-2.780827918	-5.053886539	-4.547230585	-3.082521763	-0.755842879	-4.522156118	-5.731510812	-5.83334324
1999-2000	8081	2	1	50	male	white	married_partner	3.51	high school graduate/ged or equivalent	29.54	yes	122.0022624	moderate	Assumed alive	alive	236	yes	yes	no	no	no	no	1.2	0.2625	0.32	4.5	29.2	1.2	0.13	0.2	40-59	25-29.9	0.009835883	0.002151599	0.002622902	0.036884562	0.239339824	0.009835883	0.001065554	0.001639314	-4.524892136	-5.759845195	-5.620479867	-3.273211588	-1.425701425	-4.524892136	-6.182356803	-5.937236296
1999-2000	8096	2	7	56	male	black	married_partner	0.38	college graduate or above	28.11	yes	45	mild	Assumed alive	alive	245	yes	no	yes	no	no	no	0.6	0.101425	0.75	1.3	24.1	0.3	0.08	0.03	40-59	25-29.9	0.013333333	0.002253889	0.016666667	0.028888889	0.535555556	0.006666667	0.001777778	0.000666667	-4.245167452	-5.727904417	-4.036075654	-3.510268477	-0.62258517	-4.870873352	-5.886104031	-6.396929655
1999-2000	8108	2	12	63	male	black	alone	0.62	high school graduate/ged or equivalent	19.9	no	97.99773756	heavy	Assumed alive	alive	243	no	no	no	no	no	no	0.9	0.486775	0.24	2	43.9	4.4	0.19	0.11	¡Ý60	£¼25	0.009183885	0.004967207	0.002449036	0.020408634	0.447969526	0.044898996	0.00193882	0.001122475	-4.586948662	-5.121476382	-5.669660469	-3.843960961	-0.800800265	-3.081312042	-5.829747047	-6.155172469
1999-2000	8109	1	1	47	female	white	alone	3.05	high school graduate/ged or equivalent	28.08	no	109.0045249	mild	Assumed alive	alive	231	no	yes	no	no	no	no	1	0.769375	0.63	4.5	76.7	0.5	0.76	0.08	40-59	25-29.9	0.009173931	0.007058193	0.005779577	0.04128269	0.703640515	0.004586966	0.006972188	0.000733914	-4.587926606	-4.821065912	-4.993840629	-3.163377499	-0.350067514	-5.187318975	-4.831796341	-6.357373717
1999-2000	8145	2	3	56	male	mexican	married_partner	1.17	less than 9th grade	26.22	yes	150.9954751	heavy	Assumed alive	alive	247	yes	no	no	no	no	no	0.6	0.223825	0.48	6.4	51.3	2	0.21	0.2	40-59	25-29.9	0.003973629	0.001482329	0.003178903	0.042385376	0.33974528	0.01324543	0.00139077	0.001324543	-5.303605523	-5.998557971	-5.477706458	-3.137632851	-1.07662006	-4.251319124	-6.036139725	-6.064231817
1999-2000	8150	2	9	41	male	black	alone	1.41	high school graduate/ged or equivalent	23.68	no	220	heavy	Assumed alive	alive	239	yes	no	no	no	no	no	3.2	0.599175	0.5	4.6	31.1	1.4	0.26	0.15	40-59	£¼25	0.014545455	0.002723523	0.002272727	0.020909091	0.141363636	0.006363636	0.001181818	0.000681818	-4.163986995	-5.593085089	-5.722131613	-3.820853618	-1.949370675	-4.911201397	-6.127596721	-6.38787982
1999-2000	8157	1	12	60	male	white	married_partner	2.94	college graduate or above	32.63	yes	132.9977376	moderate	Assumed alive	alive	241	yes	yes	no	no	no	no	5.9	0.991075	0.64	7.9	64.3	0.9	0.09	0.42	¡Ý60	¡Ý30	0.044361657	0.007451818	0.004812112	0.059399507	0.483466871	0.006767032	0.000676703	0.003157948	-3.093088093	-4.773373655	-5.147811274	-2.806774342	-0.724706228	-4.857867117	-6.39092577	-5.482733486
1999-2000	8175	2	2	22	female	white	alone	0.72	college graduate or above	25.87	no	25	never	Assumed alive	alive	245	no	yes	no	no	no	no	0.5	0.03225	0.14	1.2	12.2	0.07	0.08	0.05	20-39	25-29.9	0.02	0.00129	0.0056	0.048	0.488	0.0028	0.0032	0.002	-3.863232841	-6.079203461	-5.02068563	-3.015934981	-0.71539279	-5.572754212	-5.472670754	-5.80914299
1999-2000	8199	1	13	69	male	mexican	married_partner	5	college graduate or above	27.96	no	170	mild	Assumed deceased	Malignant neoplasms (C00-C97)	98	no	yes	no	no	no	no	3.3	0.546125	0.36	10.7	55.7	1.6	0.11	0.43	¡Ý60	25-29.9	0.019411765	0.0032125	0.002117647	0.062941176	0.327647059	0.009411765	0.000647059	0.002529412	-3.891643843	-5.469698983	-5.770676709	-2.749791736	-1.112770874	-4.56481889	-6.408764113	-5.646624061
1999-2000	8214	1	8	49	female	other	married_partner	5	college graduate or above	19.71	no	40.99547511	never	Assumed alive	alive	241	no	yes	no	no	no	no	0.9	0.3151	0.09	3.5	22	0.4	0.03	0.07	40-59	£¼25	0.021953642	0.007686214	0.002195364	0.085375276	0.536644592	0.009757174	0.000731788	0.001707506	-3.774278646	-4.746018093	-5.746054195	-2.449053802	-0.620557548	-4.532182362	-6.358600832	-5.911727541
1999-2000	8233	2	11	30	female	white	married_partner	1.5	college graduate or above	19.32	no	65	moderate	Assumed alive	alive	229	yes	yes	no	no	no	no	0.7	0.192725	0.57	3.2	40.5	0.4	0.07	0.13	20-39	£¼25	0.010769231	0.002965	0.008769231	0.049230769	0.623076923	0.006153846	0.001076923	0.002	-4.442266715	-5.530249424	-4.62851755	-2.991127507	-0.471481644	-4.940105143	-6.17686777	-5.80914299
1999-2000	8241	2	7	52	female	other	married_partner	2.28	college graduate or above	30.73	yes	115	heavy	Assumed alive	alive	231	no	yes	no	no	no	no	1	0.49735	0.28	6.7	55	1	0.09	0.35	40-59	¡Ý30	0.008695652	0.004324783	0.002434783	0.05826087	0.47826087	0.008695652	0.000782609	0.003043478	-4.636077723	-5.235383393	-5.673801642	-2.825806063	-0.735510217	-4.636077723	-6.329677428	-5.510650002
1999-2000	8285	1	6	61	female	black	alone	0.61	less than 9th grade	30.08	yes	122.9977376	former	Assumed alive	alive	229	no	yes	no	yes	no	yes	0.2	0.790425	0.25	4.6	36.1	0.6	0.21	0.1	¡Ý60	¡Ý30	0.001626046	0.006426338	0.002032558	0.037399062	0.293501334	0.004878139	0.001707348	0.000813023	-5.942275922	-4.902722447	-5.798348886	-3.259722249	-1.222471748	-5.136515147	-5.911785545	-6.312759614
1999-2000	8289	2	7	76	male	other	married_partner	0.89	high school graduate/ged or equivalent	27.93	yes	169.0045249	mild	Assumed deceased	Malignant neoplasms (C00-C97)	112	yes	yes	no	no	no	no	0.1	1.332825	0.6	3.8	103.3	1.7	0.12	0.12	¡Ý60	25-29.9	0.0005917	0.007886327	0.003550201	0.022484605	0.611226238	0.010058902	0.00071004	0.00071004	-6.442952567	-4.723241441	-5.392583914	-3.751410175	-0.490653394	-4.50451954	-6.371238423	-6.371238423
1999-2000	8314	1	10	70	male	other	married_partner	5	college graduate or above	27.5	no	135	mild	Assumed deceased	All other causes (residual)	200	no	yes	no	yes	yes	yes	1	0.474175	0.45	9.1	51.1	1.2	0.11	0.2	¡Ý60	25-29.9	0.007407407	0.003512407	0.003333333	0.067407407	0.378518519	0.008888889	0.000814815	0.001481481	-4.778642128	-5.400924475	-5.44141821	-2.682274165	-0.968851886	-4.616343487	-6.311771847	-5.998899526
1999-2000	8338	1	6	23	male	mexican	alone	1.4	high school graduate/ged or equivalent	26.26	no	242.0022624	mild	Assumed alive	alive	227	no	no	no	no	no	no	0.4	0.14455	0.8	130.8	216.6	6.5	0.16	0.43	20-39	25-29.9	0.001652877	0.000597308	0.003305754	0.540490815	0.895032955	0.026859253	0.000661151	0.001776843	-5.932110526	-6.439435275	-5.44780296	-0.613429175	-0.109778087	-3.580590123	-6.400244637	-5.886440647
1999-2000	8361	2	5	46	male	white	alone	5	college graduate or above	28.14	no	35	mild	Assumed alive	alive	239	yes	yes	no	no	no	no	0.08	0.05255	0.05	0.6	0.6	0.07	0.03	0.01	40-59	25-29.9	0.002285714	0.001501429	0.001428571	0.017142857	0.017142857	0.002	0.000857143	0.000285714	-5.718171212	-5.990893282	-6.020452084	-4.009478342	-4.009478342	-5.80914299	-6.288716071	-6.656440851
1999-2000	8365	1	4	70	female	mexican	married_partner	1.27	less than 9th grade	31.13	yes	174.0045249	never	Assumed deceased	Cerebrovascular diseases (I60-I69)	195	no	yes	no	no	no	no	1.1	1.115775	0.61	13.4	95.9	2.4	0.18	0.27	¡Ý60	¡Ý30	0.006321675	0.006412333	0.003505656	0.077009492	0.551135093	0.013792745	0.001034456	0.001551684	-4.916916195	-4.904610011	-5.402421791	-2.550924772	-0.593962529	-4.213618437	-6.197526888	-5.971001829
1999-2000	8366	1	11	36	male	other	married_partner	1.52	high school graduate/ged or equivalent	29.63	no	95.99547511	former	Assumed alive	alive	244	no	yes	no	no	no	no	2	0.13125	0.23	1.3	64.2	0.2	0.12	0.11	20-39	25-29.9	0.020834315	0.001367252	0.002395946	0.013542305	0.668781523	0.002083432	0.001250059	0.001145887	-3.824272448	-6.046025514	-5.685172834	-4.230693293	-0.400803706	-5.781712168	-6.096798876	-6.144202132
1999-2000	8382	1	11	59	male	white	married_partner	2.3	high school graduate/ged or equivalent	24.73	yes	119.0045249	former	Assumed deceased	All other causes (residual)	139	yes	yes	no	no	no	no	3	0.72595	0.45	6.8	15.8	2	0.15	0.32	40-59	£¼25	0.025209125	0.006100188	0.003781369	0.057140684	0.132768061	0.016806084	0.001260456	0.002688973	-3.641647628	-4.947633986	-5.343028409	-2.844889612	-2.011647868	-4.028215102	-6.092188595	-5.602407075
1999-2000	8401	1	1	71	female	white	married_partner	2.13	less than 9th grade	22.57	yes	99.00452489	never	Assumed deceased	Chronic lower respiratory diseases (J40-J47)	160	yes	yes	no	no	no	no	1	1.061175	0.46	3.8	47.1	1	0.26	0.1	¡Ý60	£¼25	0.010100548	0.010718449	0.004646252	0.038382084	0.475735832	0.010100548	0.002626143	0.001010055	-4.500760762	-4.446590799	-5.176763266	-3.234444284	-0.740792753	-4.500760762	-5.619585841	-6.209593271
1999-2000	8403	2	1	57	male	white	married_partner	5	high school graduate/ged or equivalent	33.31	yes	325.9954751	mild	Assumed alive	alive	236	yes	yes	no	yes	no	yes	3.7	2.434125	0.38	9.7	79.7	1.7	0.57	0.42	40-59	¡Ý30	0.011349851	0.007466745	0.00116566	0.029755014	0.244481921	0.005214796	0.001748491	0.001288361	-4.394111298	-4.771609172	-6.135029952	-3.481702234	-1.404531976	-5.080822329	-5.896703417	-6.079919246
1999-2000	8426	2	8	43	female	mexican	alone	4.36	high school graduate/ged or equivalent	24.9	no	95.99547511	heavy	Assumed alive	alive	243	no	yes	no	no	no	no	1	0.40095	0.5	3.7	35.8	0.3	0.25	0.16	40-59	£¼25	0.010417158	0.004176759	0.005208579	0.038543483	0.372934245	0.003125147	0.002604289	0.001666745	-4.472637996	-5.263576023	-5.08182326	-3.230354367	-0.983675314	-5.49065355	-5.625630638	-5.926896566
1999-2000	8431	2	10	36	female	other	alone	2.67	high school graduate/ged or equivalent	26.7	no	90	mild	Assumed alive	alive	234	no	yes	no	no	no	no	1.6	0.233825	0.27	3.6	11.3	1.3	0.03	0.23	20-39	25-29.9	0.017777778	0.002598056	0.003	0.04	0.125555556	0.014444444	0.000333333	0.002555556	-3.975081141	-5.627361703	-5.521460918	-3.194183212	-2.067073893	-4.170505923	-6.620073207	-5.639243954
1999-2000	8454	2	12	60	male	black	married_partner	5	college graduate or above	29.64	yes	70	moderate	Assumed deceased	All other causes (residual)	164	yes	yes	no	no	no	no	0.7	0.2333	0.05	2	11.6	0.8	0.07	0.15	¡Ý60	25-29.9	0.01	0.003332857	0.000714286	0.028571429	0.165714286	0.011428571	0.001	0.002142857	-4.509860006	-5.441528106	-6.368758778	-3.520946635	-1.791473796	-4.387757309	-6.214608098	-5.762622975
1999-2000	8485	1	7	60	male	black	married_partner	3.18	less than 9th grade	29.81	yes	147.9977376	moderate	Assumed deceased	Diseases of heart (I00-I09, I11, I13, I20-I51)	214	yes	yes	yes	no	no	no	1.8	0.155775	0.46	3.7	95.9	1.9	0.4	0.12	¡Ý60	25-29.9	0.012162348	0.00105255	0.003108156	0.025000382	0.647982879	0.012838034	0.002702744	0.000810823	-4.330394943	-6.188672418	-5.494781105	-3.649644042	-0.432348944	-4.280334384	-5.598681107	-6.313973727
1999-2000	8489	1	4	75	male	mexican	married_partner	1.07	less than 9th grade	25.71	yes	77.00226244	mild	Assumed deceased	Cerebrovascular diseases (I60-I69)	85	yes	yes	yes	yes	no	yes	0.7	0.565075	0.48	6.1	56.3	0.8	0.12	0.13	¡Ý60	25-29.9	0.009090642	0.007338421	0.006233583	0.079218452	0.731147348	0.010389305	0.001558396	0.001688262	-4.596146821	-4.78688144	-4.929020781	-2.523001721	-0.31177349	-4.475080511	-5.96837487	-5.91886036
1999-2000	8496	2	6	73	female	mexican	alone	2.4	less than 9th grade	32.29	yes	152.0022624	former	Assumed deceased	All other causes (residual)	159	no	yes	no	no	no	no	3.4	1.955125	0.59	12.1	147.7	1	0.22	0.42	¡Ý60	¡Ý30	0.022368088	0.012862473	0.003881521	0.079604078	0.971696063	0.006578849	0.001447347	0.002763117	-3.756383943	-4.278569872	-5.322298392	-2.518206032	-0.027683616	-4.882393879	-6.012750748	-5.582507738
1999-2000	8501	1	7	54	male	black	married_partner	5	high school graduate/ged or equivalent	34.81	yes	275	mild	Assumed alive	alive	245	yes	yes	yes	no	no	no	1.1	0.880325	0.25	13.7	133.3	4.1	0.16	0.61	40-59	¡Ý30	0.004	0.003201182	0.000909091	0.049818182	0.484727273	0.014909091	0.000581818	0.002218182	-5.298317367	-5.472389408	-6.261128114	-2.979501079	-0.72210798	-4.140864578	-6.449180346	-5.738938732
1999-2000	8512	2	5	85	female	black	alone	1.8	high school graduate/ged or equivalent	31.32	yes	52.99773756	never	Assumed deceased	All other causes (residual)	141	no	yes	no	no	no	no	1.2	0.144725	0.32	2.2	16.5	0.4	0.12	0.25	¡Ý60	¡Ý30	0.022642476	0.002730777	0.006037994	0.041511206	0.311334045	0.007547492	0.002264248	0.004717182	-3.744710355	-5.59113877	-4.95643215	-3.157987568	-1.163682007	-4.762117373	-5.724725987	-5.164279165
1999-2000	8519	2	1	28	female	white	married_partner	1.8	college graduate or above	29.41	no	187.9977376	heavy	Assumed alive	alive	247	yes	yes	no	no	no	no	2.8	0.416725	1.14	10.5	32.5	1.4	0.22	0.4	20-39	25-29.9	0.014893796	0.002216649	0.006063903	0.055851736	0.172874421	0.007446898	0.001170227	0.002127685	-4.141826418	-5.73941514	-4.952757581	-2.867308523	-1.74942196	-4.77395599	-6.132923578	-5.767462107
1999-2000	8525	1	5	81	male	white	married_partner	3.44	high school graduate/ged or equivalent	22.58	no	39.00452489	mild	Assumed deceased	Diseases of heart (I00-I09, I11, I13, I20-I51)	75	yes	yes	no	no	no	no	1.3	0.32365	0.07	2.8	11.4	1.6	0.03	0.08	¡Ý60	£¼25	0.033329466	0.008297755	0.001794664	0.071786543	0.292273782	0.041020882	0.000769142	0.002051044	-3.371751216	-4.677982282	-5.880043547	-2.620224191	-1.226648697	-3.169588602	-6.337260861	-5.792271424
1999-2000	8532	2	11	73	female	white	alone	5	high school graduate/ged or equivalent	27.62	yes	164.0045249	never	Assumed deceased	Accidents (unintentional injuries) (V01-X59, Y85-Y86)	79	no	yes	yes	yes	no	yes	0.8	0.962625	0.35	6.5	57.7	0.9	0.12	0.21	¡Ý60	25-29.9	0.004877914	0.005869503	0.002134087	0.039633053	0.351819561	0.005487653	0.000731687	0.001280452	-5.136553309	-4.980663564	-5.765417229	-3.203173434	-1.04179851	-5.037854375	-6.358659126	-6.083381401
1999-2000	8548	2	8	81	male	black	alone	3.47	less than 9th grade	25.45	yes	130.9954751	never	Assumed deceased	Malignant neoplasms (C00-C97)	123	no	yes	no	no	no	no	0.08	0.231075	0.21	3.9	24.3	0.9	0.08	0.33	¡Ý60	25-29.9	0.000610708	0.001763992	0.001603109	0.029772021	0.185502591	0.006870466	0.000610708	0.002519171	-6.431081372	-5.891079185	-5.951048853	-3.48114942	-1.679310149	-4.844637965	-6.431081372	-5.649529833
1999-2000	8555	1	7	31	male	white	married_partner	2.01	college graduate or above	21.59	no	104.0045249	mild	Assumed alive	alive	244	yes	yes	no	no	no	no	3.3	0.039575	0.35	12.1	122.3	1.9	0.15	0.37	20-39	£¼25	0.031729389	0.000380512	0.003365238	0.116341092	1.175910376	0.018268436	0.001442245	0.003557538	-3.419481867	-6.585300624	-5.434082521	-2.142670269	0.16289268	-3.949286966	-6.014837604	-5.390972818
1999-2000	8619	1	1	38	female	white	married_partner	2.84	college graduate or above	37.55	yes	82.00226244	moderate	Assumed alive	alive	241	yes	yes	no	no	yes	no	1.7	0.24265	0.36	3.1	63.4	0.6	0.14	0.2	20-39	¡Ý30	0.020731135	0.002959065	0.004390123	0.037803835	0.7731494	0.007316871	0.00170727	0.002438957	-3.829009239	-5.531747469	-5.223187116	-3.249236197	-0.255990401	-4.789469141	-5.911814544	-5.672587023
1999-2000	8625	2	12	38	male	white	married_partner	5	high school graduate/ged or equivalent	28.19	yes	165.9954751	mild	Assumed alive	alive	241	no	yes	no	no	no	no	1.8	0.181725	0.45	7.9	132.5	0.7	0.24	0.32	20-39	25-29.9	0.010843669	0.001094759	0.002710917	0.047591659	0.798214529	0.004216982	0.001445823	0.001927763	-4.435961809	-6.168316884	-5.596476191	-3.024303394	-0.224125872	-5.255836125	-6.013373794	-5.833516495
1999-2000	8639	2	5	45	female	black	alone	0.53	high school graduate/ged or equivalent	37.53	yes	70	former	Assumed alive	alive	240	yes	yes	no	no	no	no	0.08	0.25255	0.18	0.07	0.6	0.4	0.13	0.01	40-59	¡Ý30	0.001142857	0.003607857	0.002571429	0.001	0.008571429	0.005714286	0.001857143	0.000142857	-6.145615227	-5.379992358	-5.634789603	-6.214608098	-4.648972809	-5.003517826	-5.857933154	-6.774223886
1999-2000	8669	2	7	65	male	other	alone	0.4	less than 9th grade	31.32	yes	135.9954751	heavy	Assumed alive	alive	247	no	yes	no	no	yes	no	1	0.47475	0.37	4.8	102.2	3.3	0.1	0.24	¡Ý60	¡Ý30	0.007353186	0.003490925	0.002720679	0.035295292	0.751495591	0.024265513	0.000735319	0.001764765	-4.785112277	-5.405696592	-5.593849166	-3.316067244	-0.284360141	-3.678314927	-6.356564261	-5.890799784
1999-2000	8698	1	11	67	female	white	married_partner	2.45	high school graduate/ged or equivalent	44.25	yes	87.00226244	never	Assumed deceased	All other causes (residual)	223	yes	yes	yes	no	yes	no	1.9	0.537825	0.5	3.9	43.3	0.8	0.27	0.11	¡Ý60	¡Ý30	0.021838513	0.006181736	0.005746977	0.04482642	0.497688207	0.009195163	0.003103368	0.001264335	-3.779307021	-4.936214171	-4.998660728	-3.082894488	-0.695774214	-4.585841869	-5.495947283	-6.090474189
1999-2000	8710	2	8	50	male	black	married_partner	5	college graduate or above	29.16	yes	45	moderate	Assumed alive	alive	245	yes	yes	no	no	no	no	1.1	0.161375	0.1	2	12.7	0.3	0.08	0.1	40-59	25-29.9	0.024444444	0.003586111	0.002222222	0.044444444	0.282222222	0.006666667	0.001777778	0.002222222	-3.671257853	-5.384722867	-5.737684026	-3.0912647	-1.261523452	-4.870873352	-5.886104031	-5.737684026
1999-2000	8715	1	9	68	female	black	alone	2.16	high school graduate/ged or equivalent	33.84	yes	304.0045249	former	Assumed deceased	Diseases of heart (I00-I09, I11, I13, I20-I51)	163	no	yes	no	no	no	yes	1.1	0.6766	0.4	8.4	44	1.4	0.3	0.26	¡Ý60	¡Ý30	0.003618367	0.002225625	0.00131577	0.027631168	0.144734688	0.004605195	0.000986827	0.00085525	-5.377714057	-5.736628621	-6.068013081	-3.553259376	-1.925967517	-5.184061502	-6.221216175	-6.28973559
1999-2000	8748	1	10	51	female	mexican	married_partner	5	college graduate or above	33.61	yes	25	former	Assumed deceased	Accidents (unintentional injuries) (V01-X59, Y85-Y86)	25	no	yes	no	no	no	no	1.2	0.03365	0.16	1.4	11.4	0.2	0.07	0.07	40-59	¡Ý30	0.048	0.001346	0.0064	0.056	0.456	0.008	0.0028	0.0028	-3.015934981	-6.055043529	-4.906275279	-2.864704011	-0.783071888	-4.710530702	-5.572754212	-5.572754212
1999-2000	8759	2	1	76	male	white	married_partner	5	high school graduate/ged or equivalent	23.81	yes	25	mild	Assumed deceased	Diseases of heart (I00-I09, I11, I13, I20-I51)	212	no	yes	no	no	no	no	0.3	0.06735	0.13	1.3	15	0.07	0.07	0.05	¡Ý60	£¼25	0.012	0.002694	0.0052	0.052	0.6	0.0028	0.0028	0.002	-4.342805922	-5.601045397	-5.083205987	-2.937463365	-0.509160344	-5.572754212	-5.572754212	-5.80914299
1999-2000	8772	2	5	59	female	mexican	married_partner	3.18	college graduate or above	26.77	no	72.99773756	former	Assumed alive	alive	241	no	yes	yes	no	no	no	0.4	0.43145	0.39	3.1	29.8	0.5	0.12	0.14	40-59	25-29.9	0.005479622	0.005910457	0.005342631	0.04246707	0.40823183	0.006849527	0.001643887	0.001917868	-5.039093122	-4.974719485	-5.06046156	-3.135751649	-0.893473462	-4.847301959	-5.935505261	-5.836902183
1999-2000	8778	1	7	29	female	black	alone	5	college graduate or above	25.08	no	132.9977376	never	Assumed alive	alive	244	no	yes	no	no	no	no	6.6	0.25695	0.47	4.8	123.8	0.6	0.16	0.18	20-39	25-29.9	0.049624904	0.001931988	0.003533895	0.036090839	0.930842902	0.004511355	0.001203028	0.001353406	-2.983311644	-5.832074672	-5.396173951	-3.294385254	-0.070591038	-5.200944781	-6.117922509	-6.051891434
1999-2000	8784	2	6	68	female	mexican	married_partner	1.16	less than 9th grade	38.06	yes	17.00226244	never	Assumed alive	alive	244	no	yes	no	no	no	no	0.5	0.091025	0.12	1.6	12.9	0.2	0.03	0.06	¡Ý60	¡Ý30	0.029407851	0.005353699	0.007057884	0.094105123	0.758722555	0.01176314	0.001764471	0.003528942	-3.493054448	-5.058718074	-4.821104259	-2.35277244	-0.274801972	-4.36119392	-5.890905961	-5.397266895
1999-2000	8786	2	6	76	female	white	married_partner	1.13	less than 9th grade	30.24	yes	135.9954751	former	Assumed deceased	Chronic lower respiratory diseases (J40-J47)	141	yes	yes	no	no	no	no	0.3	0.543275	0.93	3	165.9	0.9	0.3	0.1	¡Ý60	¡Ý30	0.002205956	0.003994802	0.006838463	0.022059557	1.219893529	0.006617867	0.002205956	0.000735319	-5.742745028	-5.299357501	-4.848712533	-3.769674954	0.199582991	-4.877258838	-5.742745028	-6.356564261
1999-2000	8797	2	7	44	male	black	alone	1.41	high school graduate/ged or equivalent	19.38	yes	20	heavy	Assumed deceased	Malignant neoplasms (C00-C97)	58	yes	yes	no	no	no	yes	0.4	0.169975	0.32	0.8	13.5	0.7	0.09	0.01	40-59	£¼25	0.02	0.00849875	0.016	0.04	0.675	0.035	0.0045	5.00E-04	-3.863232841	-4.656595068	-4.074541935	-3.194183212	-0.391562203	-3.324236341	-5.203007187	-6.502290171
1999-2000	8816	2	12	27	male	white	married_partner	3.59	college graduate or above	38.44	yes	199.0045249	never	Assumed alive	alive	242	no	yes	no	no	no	no	1.9	0.517175	0.56	4.6	215.1	0.6	0.45	0.26	20-39	¡Ý30	0.009547522	0.00259881	0.002814006	0.023115052	1.080879945	0.003015007	0.002261255	0.001306503	-4.551864366	-5.627151973	-5.569075103	-3.724919057	0.078700218	-5.517716233	-5.725643153	-6.072022773
1999-2000	8820	2	5	61	female	mexican	alone	1.15	less than 9th grade	27.5	yes	90.99547511	mild	Assumed alive	alive	241	no	yes	no	no	no	no	2.4	0.28705	0.34	2.3	66.6	0.8	0.16	0.11	¡Ý60	25-29.9	0.026374938	0.003154552	0.00373645	0.025275982	0.731904525	0.008791646	0.001758329	0.001208851	-3.598127361	-5.483550567	-5.352467469	-3.639099985	-0.310739838	-4.626225711	-5.893130149	-6.115282664
1999-2000	8829	3	1	60	male	other	married_partner	5	high school graduate/ged or equivalent	27.79	yes	230	mild	Assumed alive	alive	241	no	yes	no	no	no	no	0.3	0.744575	0.24	11.4	62.3	1.2	0.27	0.31	¡Ý60	25-29.9	0.001304348	0.003237283	0.001043478	0.049565217	0.270869565	0.005217391	0.001173913	0.001347826	-6.072957581	-5.463833109	-6.193101893	-2.984491342	-1.302432867	-5.080404865	-6.131226489	-6.054265448
1999-2000	8856	1	1	82	male	white	alone	1.93	college graduate or above	18.69	yes	284.0045249	former	Assumed deceased	All other causes (residual)	73	no	yes	no	no	yes	no	1.6	0.4573	0.51	7.2	163.6	1.8	0.6	0.21	¡Ý60	£¼25	0.005633713	0.001610186	0.001795746	0.025351709	0.57604716	0.006337927	0.002112642	0.000739425	-5.015590593	-5.948333944	-5.87965629	-3.636222158	-0.549831283	-4.914698876	-5.772283268	-6.354200773
1999-2000	8866	2	12	43	male	white	married_partner	3.81	high school graduate/ged or equivalent	34.15	no	104.0045249	former	Assumed alive	alive	242	yes	yes	no	no	no	yes	1.7	0.455875	0.31	4.1	38.7	6.6	0.12	0.16	40-59	¡Ý30	0.016345443	0.004383223	0.00298064	0.039421362	0.372099195	0.063458777	0.001153796	0.001538395	-4.054425477	-5.224468059	-5.526312782	-3.208396877	-0.985910956	-2.741729369	-6.140523434	-5.976223443
1999-2000	8911	2	9	23	male	white	alone	2.4	college graduate or above	25.79	no	237.9977376	former	Assumed alive	alive	237	yes	yes	no	no	no	no	3.8	0.284	1.03	3.7	91.2	0.8	0.25	0.18	20-39	25-29.9	0.015966538	0.001193289	0.004327772	0.015546366	0.38319692	0.003361376	0.00105043	0.00075631	-4.076512208	-6.122353193	-5.234822096	-4.101588762	-0.956600045	-5.434967562	-6.189705677	-6.344540427
1999-2000	8917	1	7	52	female	black	alone	1.27	college graduate or above	36.39	no	72.00226244	never	Assumed alive	alive	245	no	yes	yes	no	no	no	5.2	0.297725	0.39	5.8	60.5	1	0.29	0.31	40-59	¡Ý30	0.072219953	0.00413494	0.005416496	0.080553024	0.840251375	0.013888452	0.004027651	0.00430542	-2.614287315	-5.271687215	-5.048883032	-2.506501865	-0.172864764	-4.207169368	-5.292802359	-5.239026289
1999-2000	8918	1	4	59	female	mexican	married_partner	1.1	high school graduate/ged or equivalent	26.44	yes	45	never	Assumed alive	alive	247	no	no	no	no	no	no	0.9	0.177	0.16	2.7	15.2	0.5	0.08	0.06	40-59	25-29.9	0.02	0.003933333	0.003555556	0.06	0.337777778	0.011111111	0.001777778	0.001333333	-3.863232841	-5.311740387	-5.39140779	-2.796881415	-1.082410909	-4.413631974	-5.886104031	-6.060457419
1999-2000	8921	2	6	74	female	white	married_partner	3.11	high school graduate/ged or equivalent	28.31	yes	72.00226244	never	Assumed deceased	Diseases of heart (I00-I09, I11, I13, I20-I51)	187	no	yes	no	no	no	no	1.1	0.43955	0.31	4.1	36.6	0.3	0.11	0.12	¡Ý60	25-29.9	0.015277298	0.006104669	0.00430542	0.056942655	0.508317361	0.004166536	0.00152773	0.001666614	-4.11798392	-4.947003065	-5.239026289	-2.848301462	-0.674683959	-5.265552884	-5.980433702	-5.926945665
1999-2000	8924	1	11	23	male	white	married_partner	0.99	less than 9th grade	20.98	no	80	heavy	Assumed deceased	All other causes (residual)	127	yes	no	no	no	no	no	0.7	0.243775	0.3	4.6	39.9	0.8	0.15	0.11	20-39	£¼25	0.00875	0.003047188	0.00375	0.0575	0.49875	0.01	0.001875	0.001375	-4.630487994	-5.509733084	-5.349610661	-2.838728525	-0.693647306	-4.509860006	-5.851702605	-6.042757841
1999-2000	8940	1	6	34	female	white	married_partner	5	college graduate or above	28.23	no	12.99773756	heavy	Assumed alive	alive	227	no	yes	no	no	no	no	0.5	0.0438	0.05	0.9	5.6	0.3	0.04	0.06	20-39	25-29.9	0.038468233	0.003369817	0.003846823	0.06924282	0.430844212	0.02308094	0.003077459	0.004616188	-3.232259152	-5.433034094	-5.329431773	-2.655797185	-0.839690375	-3.726334625	-5.502281362	-5.182102139
1999-2000	8955	1	3	22	male	mexican	married_partner	0.84	less than 9th grade	36.67	no	230	heavy	Assumed alive	alive	239	yes	no	no	no	no	no	0.5	0.620125	0.4	5.8	47.7	2	0.29	0.29	20-39	¡Ý30	0.002173913	0.002696196	0.00173913	0.025217391	0.207391304	0.008695652	0.00126087	0.00126087	-5.752790054	-5.60045119	-5.900114769	-3.641332298	-1.568337696	-4.636077723	-6.092005776	-6.092005776
1999-2000	8969	1	10	55	male	white	married_partner	5	college graduate or above	28.6	yes	57.99773756	mild	Assumed deceased	Malignant neoplasms (C00-C97)	173	no	yes	no	no	no	yes	0.4	0.171875	0.34	2.4	6.7	0.2	0.05	0.13	40-59	25-29.9	0.006896821	0.002963478	0.005862298	0.041380925	0.115521748	0.00344841	0.000862103	0.002241467	-4.841295037	-5.53063344	-4.98171296	-3.161056911	-2.149677349	-5.415208465	-6.286049003	-5.731729353
1999-2000	8972	1	11	20	male	white	alone	1.77	high school graduate/ged or equivalent	27.77	no	112.0022624	heavy	Assumed alive	alive	230	no	yes	no	no	no	no	2	0.056425	0.64	12.3	44.1	0.2	0.11	0.25	20-39	25-29.9	0.017856782	0.000503784	0.00571417	0.10981921	0.393742046	0.001785678	0.000982123	0.002232098	-3.970882634	-6.499770371	-5.003535018	-2.199855143	-0.929522775	-5.883263911	-6.223586777	-5.734623889
1999-2000	8979	1	9	43	female	black	married_partner	0.24	high school graduate/ged or equivalent	28.87	no	220	mild	Assumed alive	alive	229	no	yes	no	no	no	no	28.2	0.817925	1.22	4.7	146.1	1	0.14	0.36	40-59	25-29.9	0.128181818	0.003717841	0.005545455	0.021363636	0.664090909	0.004545455	0.000636364	0.001636364	-2.046534424	-5.356404019	-5.028984433	-3.800319016	-0.407831542	-5.194776688	-6.415278794	-5.938354722
1999-2000	8985	1	12	22	female	white	married_partner	4.24	high school graduate/ged or equivalent	24.83	no	247.0022624	moderate	Assumed alive	alive	239	no	yes	no	no	no	no	0.4	0.023425	0.59	0.07	80.1	1.1	0.18	0.01	20-39	£¼25	0.001619418	9.48E-05	0.002388642	0.000283398	0.324288528	0.004453401	0.000728738	4.05E-05	-5.944802984	-6.817149614	-5.687326002	-6.658243864	-1.123042713	-5.211515919	-6.360363464	-6.868067887
1999-2000	8992	1	11	60	male	black	married_partner	1.1	high school graduate/ged or equivalent	38.11	yes	127.9977376	former	Assumed deceased	Diabetes mellitus (E10-E14)	76	yes	yes	yes	no	yes	no	0.9	1.254175	0.17	4	51.1	0.6	0.15	0.12	¡Ý60	¡Ý30	0.007031374	0.009798415	0.001328148	0.031250552	0.399225806	0.004687583	0.001171896	0.000937517	-4.824399622	-4.52835588	-6.062681973	-3.434220108	-0.915726375	-5.169469927	-6.132154892	-6.246348244
1999-2000	9007	1	12	40	male	mexican	married_partner	5	college graduate or above	19.59	no	14.00452489	mild	Assumed alive	alive	241	no	yes	no	no	no	no	0.4	0.033825	0.05	0.6	11.3	0.07	0.03	0.01	40-59	£¼25	0.028562197	0.002415291	0.003570275	0.042843296	0.806882068	0.004998384	0.002142165	0.000714055	-3.521258859	-5.679492638	-5.38818198	-3.127133465	-0.213339187	-5.116265097	-5.762843296	-6.368893413
1999-2000	9020	1	9	22	male	black	alone	3.59	college graduate or above	21.93	no	267.0022624	mild	Assumed alive	alive	228	no	yes	no	no	no	no	1.5	0.0911	0.4	6.4	70	0.9	0.1	0.36	20-39	£¼25	0.00561793	0.000341196	0.001498115	0.023969834	0.262170063	0.003370758	0.000374529	0.001348303	-5.017972658	-6.614193816	-5.992218973	-3.690086809	-1.334954828	-5.43281884	-6.589644398	-6.054062262
1999-2000	9027	2	2	20	female	other	alone	1.09	college graduate or above	19.77	no	124.0045249	moderate	Assumed alive	alive	245	no	yes	no	no	no	no	5.8	0.28235	0.8	9.1	35	1.6	0.28	0.29	20-39	£¼25	0.046772487	0.002276933	0.006451377	0.073384419	0.282247765	0.012902755	0.002257982	0.002338624	-3.041305396	-5.720847342	-4.899356366	-2.598508782	-1.26143327	-4.275668259	-5.726647257	-5.702196432
1999-2000	9031	1	7	40	male	black	married_partner	3.26	high school graduate/ged or equivalent	58.13	yes	92.00226244	never	Assumed deceased	All other causes (residual)	99	no	yes	yes	no	no	no	1.1	0.074175	0.32	2.1	11.1	0.4	0.15	0.07	40-59	¡Ý30	0.011956228	0.00080623	0.003478175	0.022825526	0.120649207	0.004347719	0.001630395	0.000760851	-4.346178702	-6.316513383	-5.408539607	-3.736997767	-2.106613729	-5.231085133	-5.940621372	-6.341958147
1999-2000	9039	2	9	67	female	black	married_partner	1.87	high school graduate/ged or equivalent	27.09	yes	95	former	Assumed alive	alive	238	no	yes	yes	yes	no	yes	0.3	0.3476	0.19	5.8	32	1.1	0.09	0.18	¡Ý60	25-29.9	0.003157895	0.003658947	0.002	0.061052632	0.336842105	0.011578947	0.000947368	0.001894737	-5.482746406	-5.368965743	-5.80914299	-2.779772358	-1.085176637	-4.375730706	-6.241276346	-5.844861073
1999-2000	9047	1	2	68	male	white	married_partner	0.94	less than 9th grade	29.64	yes	175	mild	Assumed alive	alive	231	yes	yes	yes	no	no	no	0.2	0.628575	0.12	6.6	54.3	1.1	0.18	0.45	¡Ý60	25-29.9	0.001142857	0.003591857	0.000685714	0.037714286	0.310285714	0.006285714	0.001028571	0.002571429	-6.145615227	-5.38347073	-6.385565897	-3.251546607	-1.167044093	-4.921839795	-6.200423463	-5.634789603
1999-2000	9062	1	11	22	male	white	alone	1.08	college graduate or above	19.44	no	199.0045249	moderate	Assumed alive	alive	230	yes	no	no	no	no	no	2.7	0.07995	0.38	7.2	47.8	0.9	0.27	0.35	20-39	£¼25	0.013567531	0.00040175	0.001909504	0.036180082	0.240195543	0.00452251	0.001356753	0.001758754	-4.228960152	-6.570034066	-5.839772549	-3.291982095	-1.422147291	-5.19892277	-6.050470425	-5.892976158
1999-2000	9069	2	2	40	male	white	married_partner	5	college graduate or above	47.32	no	129.0045249	heavy	Assumed alive	alive	245	no	yes	yes	no	no	no	1.1	0.078675	0.31	3.6	37.1	0.7	0.11	0.26	40-59	¡Ý30	0.008526833	0.000609862	0.002403016	0.027905998	0.287586812	0.005426166	0.000852683	0.002015433	-4.653642968	-6.431606614	-5.683093039	-3.543706166	-1.242759331	-5.047377146	-6.291120275	-5.804011784
1999-2000	9070	2	3	32	male	mexican	married_partner	4.95	high school graduate/ged or equivalent	27.76	yes	164.0045249	mild	Assumed alive	alive	247	no	yes	no	no	no	no	4.5	0.31865	0.57	6.6	71.4	2.3	0.34	0.22	20-39	25-29.9	0.027438267	0.001942934	0.003475514	0.040242792	0.435353842	0.014024003	0.002073114	0.001341426	-3.560019599	-5.828348169	-5.409134104	-3.188278918	-0.829301801	-4.198106136	-5.785064051	-6.056994961
1999-2000	9095	2	11	38	male	white	married_partner	1	high school graduate/ged or equivalent	24.23	no	195	former	Assumed alive	alive	229	yes	yes	no	no	no	no	2.1	0.52025	0.56	14	76.2	2.6	0.17	0.44	20-39	£¼25	0.010769231	0.002667949	0.002871795	0.071794872	0.390769231	0.013333333	0.000871795	0.00225641	-4.442266715	-5.608122706	-5.554037088	-2.620109769	-0.93708231	-4.245167452	-6.280857484	-5.727129839
1999-2000	9097	1	1	56	male	white	married_partner	5	high school graduate/ged or equivalent	36.12	no	89.00452489	mild	Assumed alive	alive	232	yes	yes	no	no	no	no	4.7	0.245575	0.18	4.2	90.3	0.8	0.07	0.2	40-59	¡Ý30	0.052806304	0.002759129	0.002022369	0.047188612	1.01455516	0.008988307	0.000786477	0.002247077	-2.922364644	-5.583567895	-5.801714288	-3.032632549	0.015435419	-4.606340163	-6.327509829	-5.730000144
1999-2000	9131	2	3	42	female	mexican	alone	0	less than 9th grade	25.98	no	107.0022624	never	Assumed alive	alive	248	no	no	no	no	no	no	2.8	0.217075	0.77	4.8	192.3	1.5	0.11	0.18	40-59	25-29.9	0.026167671	0.002028695	0.00719611	0.044858865	1.797158262	0.014018395	0.001028016	0.001682207	-3.605727579	-5.799623306	-4.804095685	-3.08218676	0.586762953	-4.198479484	-6.200697478	-5.921115159
1999-2000	9150	2	1	85	male	white	married_partner	5	high school graduate/ged or equivalent	25.24	no	182.9977376	mild	Assumed deceased	Malignant neoplasms (C00-C97)	15	yes	yes	no	no	yes	yes	2.2	0.344725	0.91	6.5	96.5	4.3	0.19	0.25	¡Ý60	25-29.9	0.012022007	0.001883766	0.004972739	0.035519565	0.527328924	0.023497558	0.001038264	0.001366137	-4.341114541	-5.848658041	-5.12054965	-3.30990714	-0.638036228	-3.709181829	-6.195656715	-6.046496566
1999-2000	9154	2	7	60	female	other	alone	0.83	high school graduate/ged or equivalent	35.3	yes	55	never	Assumed alive	alive	245	yes	no	no	no	no	no	0.8	0.6412	0.27	4.2	52.8	1.1	0.11	0.15	¡Ý60	¡Ý30	0.014545455	0.011658182	0.004909091	0.076363636	0.96	0.02	0.002	0.002727273	-4.163986995	-4.369451489	-5.131263282	-2.559238423	-0.03978087	-3.863232841	-5.80914299	-5.592078485
1999-2000	9169	3	1	45	female	white	married_partner	3.6	college graduate or above	21.05	no	54.00452489	mild	Assumed alive	alive	240	no	yes	no	no	no	no	0.3	0.08615	0.1	2.2	21.4	0.07	1.15	0.08	40-59	£¼25	0.00555509	0.001595237	0.001851697	0.040737327	0.396263092	0.001296188	0.021294512	0.001481357	-5.027513421	-5.954077553	-5.859841132	-3.176359414	-0.923156518	-6.07650506	-3.803414732	-5.998949549
1999-2000	9182	1	9	48	male	black	alone	0.73	college graduate or above	24.36	no	52.00226244	moderate	Assumed deceased	Accidents (unintentional injuries) (V01-X59, Y85-Y86)	224	yes	no	no	no	no	no	2.1	0.158225	0.07	1.6	14.5	0.9	0.08	0.04	40-59	£¼25	0.040382858	0.003042656	0.001346095	0.030767892	0.278834022	0.017306939	0.001538395	0.000769197	-3.184888533	-5.510853357	-6.055002916	-3.449299182	-1.273558629	-4.000475094	-5.976223443	-6.337229337
1999-2000	9190	2	6	63	female	mexican	married_partner	1.96	less than 9th grade	24.56	no	97.00226244	mild	Assumed alive	alive	232	no	yes	no	no	no	no	2.5	0.2401	0.41	3.4	42	0.8	0.05	0.1	¡Ý60	£¼25	0.025772595	0.0024752	0.004226706	0.035050729	0.432979592	0.00824723	0.000515452	0.001030904	-3.620376499	-5.662103248	-5.253974115	-3.322828197	-0.834757769	-4.683431197	-6.492041604	-6.199274368
1999-2000	9196	2	9	44	female	black	alone	0.23	college graduate or above	35.49	no	212.0022624	heavy	Assumed alive	alive	238	yes	yes	no	no	no	no	4.8	0.70505	0.52	10.8	90.6	1.6	0.13	0.35	40-59	¡Ý30	0.022641268	0.003325672	0.002452804	0.050942853	0.42735393	0.007547089	0.000613201	0.001650926	-3.744761458	-5.443187762	-5.668568621	-2.957611154	-0.847805486	-4.76216449	-6.429534873	-5.93284635
1999-2000	9197	1	1	26	female	white	married_partner	4.81	college graduate or above	27.57	yes	252.0022624	former	Assumed alive	alive	232	no	yes	no	no	no	no	1.6	0.476325	2.3	5.8	61.3	1.5	0.19	0.24	20-39	25-29.9	0.006349149	0.001890162	0.009126902	0.023015666	0.243251784	0.005952328	0.000753961	0.000952372	-4.913170708	-5.846442861	-4.592559813	-3.729048896	-1.409555683	-4.968678782	-6.345878344	-6.238710029
1999-2000	9231	2	2	39	female	mexican	married_partner	3.01	high school graduate/ged or equivalent	33.06	yes	175	mild	Assumed alive	alive	240	yes	yes	no	no	no	no	1.1	0.5454	0.37	6.6	50.4	1	0.17	0.16	20-39	¡Ý30	0.006285714	0.003116571	0.002114286	0.037714286	0.288	0.005714286	0.000971429	0.000914286	-4.921839795	-5.49273464	-5.771755458	-3.251546607	-1.241328591	-5.003517826	-6.228996836	-6.258410721
1999-2000	9242	1	10	31	male	mexican	married_partner	0.85	less than 9th grade	26.5	no	217.9977376	mild	Assumed alive	alive	248	no	no	no	no	no	no	1.4	0.297575	0.56	5.4	66.3	1.9	0.23	0.3	20-39	25-29.9	0.006422085	0.001365037	0.002568834	0.024770899	0.304131597	0.008715687	0.001055057	0.001376161	-4.903295264	-6.046961569	-5.635516347	-3.658509359	-1.187012131	-4.634013506	-6.187451781	-6.042269089
1999-2000	9243	1	11	85	male	white	married_partner	0.69	less than 9th grade	35.03	yes	112.9977376	never	Assumed deceased	Diseases of heart (I00-I09, I11, I13, I20-I51)	19	yes	yes	no	no	no	yes	1	0.280225	0.69	5.7	30.5	1.1	0.12	0.14	¡Ý60	¡Ý30	0.008849735	0.002479917	0.006106317	0.050443488	0.269916909	0.009734708	0.001061968	0.001238963	-4.620310757	-5.660746862	-4.946771179	-2.967271397	-1.305943115	-4.534273032	-6.184094332	-6.10174253
1999-2000	9248	2	6	56	male	black	married_partner	1.81	high school graduate/ged or equivalent	21.71	yes	530	moderate	Assumed deceased	Diseases of heart (I00-I09, I11, I13, I20-I51)	36	yes	yes	no	no	no	no	2.2	3.20715	0.65	11.6	89.4	2.9	0.57	0.23	40-59	£¼25	0.004150943	0.006051226	0.001226415	0.021886792	0.168679245	0.005471698	0.001075472	0.000433962	-5.268575397	-4.954553718	-6.107362568	-3.777195284	-1.773845417	-5.040316745	-6.177566827	-6.547313852
1999-2000	9270	2	6	42	male	mexican	married_partner	0.27	high school graduate/ged or equivalent	29.11	no	132.0022624	mild	Assumed deceased	Diseases of heart (I00-I09, I11, I13, I20-I51)	111	yes	no	yes	no	no	yes	0.6	0.4364	0.66	7.7	38.4	2.3	0.15	0.14	40-59	25-29.9	0.004545377	0.003306004	0.004999914	0.058332334	0.290904105	0.017423944	0.001136344	0.001060588	-5.194790736	-5.447744965	-5.116010093	-2.824600868	-1.231329939	-3.994104168	-6.148659247	-6.184763957
1999-2000	9288	2	12	40	male	white	alone	4.19	high school graduate/ged or equivalent	27.53	no	295.9954751	moderate	Assumed alive	alive	241	no	yes	no	no	no	no	4.1	1.240975	0.31	11.4	81.5	1.2	0.22	0.42	40-59	25-29.9	0.013851563	0.004192547	0.001047313	0.038514102	0.275342047	0.004054116	0.000743255	0.001418941	-4.20965016	-5.260530912	-6.191226927	-3.231097651	-1.28611588	-5.287552313	-6.35200145	-6.024425599
1999-2000	9293	1	13	22	female	mexican	alone	1.91	college graduate or above	36.21	no	185.9954751	mild	Assumed alive	alive	231	no	no	no	no	no	no	3.9	0.273875	0.52	9.6	102.7	0.6	0.15	0.35	20-39	¡Ý30	0.020968252	0.001472482	0.002795767	0.051614159	0.55216397	0.003225885	0.000806471	0.001881766	-3.818156957	-6.002532751	-5.573868797	-2.944770016	-0.592100811	-5.466526589	-6.316379932	-5.849351906
1999-2000	9323	1	11	38	female	white	married_partner	3.53	high school graduate/ged or equivalent	30.13	no	122.0022624	heavy	Assumed alive	alive	229	yes	yes	no	no	no	no	5.3	0.210425	0.58	3.8	116.1	0.6	0.25	0.13	20-39	¡Ý30	0.043441817	0.001724763	0.00475401	0.031146963	0.951621697	0.004917942	0.002049142	0.001065554	-3.113574421	-5.905373792	-5.157858241	-3.437437285	-0.048537414	-5.129766596	-5.792894932	-6.182356803
1999-2000	9343	1	12	36	male	mexican	married_partner	1.77	high school graduate/ged or equivalent	36.59	yes	162.9977376	moderate	Assumed alive	alive	242	yes	no	no	no	no	no	5.7	0.481575	0.4	3.9	58.3	1.1	0.1	0.23	20-39	¡Ý30	0.034969811	0.002954489	0.002454022	0.023926712	0.357673676	0.00674856	0.000613505	0.001411063	-3.325075289	-5.532903925	-5.66821599	-3.691815261	-1.025342284	-4.860248269	-6.42934617	-6.027687745
1999-2000	9347	2	7	83	female	black	alone	0.49	less than 9th grade	28.68	yes	87.99773756	never	Assumed deceased	All other causes (residual)	223	no	yes	yes	no	no	no	0.3	0.609875	0.18	5	30.7	0.5	0.09	0.19	¡Ý60	25-29.9	0.003409179	0.006930576	0.002045507	0.056819643	0.348872606	0.005681964	0.001022754	0.002159146	-5.424066875	-4.837029622	-5.794087845	-2.850426723	-1.050186174	-5.008343283	-6.203295544	-5.757453408
1999-2000	9351	2	1	35	female	white	alone	2.13	high school graduate/ged or equivalent	26.07	no	42.99773756	heavy	Assumed alive	alive	235	yes	yes	no	no	no	no	0.3	0.10475	0.13	2.3	22.2	0.3	0.1	0.12	20-39	25-29.9	0.006977111	0.002436175	0.003023415	0.053491187	0.516306235	0.006977111	0.002325704	0.002790845	-4.831178927	-5.673396435	-5.515624262	-2.909716305	-0.659120249	-4.831178927	-5.706073969	-5.575166458
1999-2000	9353	2	2	32	male	white	married_partner	5	high school graduate/ged or equivalent	32.93	yes	122.0022624	heavy	Assumed alive	alive	245	yes	yes	no	no	no	no	3.4	0.2102	0.34	4.9	24.8	0.7	0.08	0.31	20-39	¡Ý30	0.027868336	0.001722919	0.002786834	0.04016319	0.203274919	0.005737599	0.000655726	0.002540936	-3.545009937	-5.906050861	-5.57622508	-3.190210878	-1.588288551	-5.000051721	-6.403515971	-5.643364043
1999-2000	9370	1	12	71	female	other	married_partner	2.54	high school graduate/ged or equivalent	26.42	yes	34.00452489	former	Assumed deceased	Diabetes mellitus (E10-E14)	219	yes	yes	yes	no	no	no	0.3	0.2136	0.11	4.5	40	0.2	0.03	0.09	¡Ý60	25-29.9	0.008822355	0.006281517	0.003234864	0.132335329	1.176314039	0.00588157	0.000882236	0.002646707	-4.623094339	-4.922416064	-5.464404158	-2.014888051	0.163235605	-4.978908427	-6.275295097	-5.613930824
1999-2000	9392	2	8	45	male	white	married_partner	3.53	college graduate or above	25.56	yes	139.0045249	moderate	Assumed alive	alive	243	yes	yes	no	no	no	no	1.3	0.367625	0.41	6.2	37.7	1.2	0.29	0.18	40-59	25-29.9	0.009352214	0.002644698	0.002949544	0.044602865	0.271214193	0.008632813	0.002086263	0.001294922	-4.570554913	-5.614481748	-5.534155081	-3.087784745	-1.301166049	-4.64258004	-5.780794298	-6.077056477
1999-2000	9435	2	7	54	female	white	married_partner	4.99	high school graduate/ged or equivalent	23.39	no	514.0045249	moderate	Assumed deceased	Malignant neoplasms (C00-C97)	16	yes	yes	no	no	yes	no	6.4	12.83475	1.38	10.4	222.2	2	0.34	0.2	40-59	£¼25	0.012451252	0.024970111	0.002684801	0.020233285	0.432291914	0.003891016	0.000661473	0.000389102	-4.308683073	-3.650808982	-5.603538685	-3.852185285	-0.836343611	-5.320355159	-6.400050855	-6.579098048
1999-2000	9446	1	7	85	male	white	married_partner	5	high school graduate/ged or equivalent	25.64	yes	67.00226244	mild	Assumed deceased	Malignant neoplasms (C00-C97)	49	no	yes	no	no	yes	no	1.3	0.21065	0.24	3.1	47.4	1.1	0.07	0.08	¡Ý60	25-29.9	0.01940233	0.003143924	0.003581969	0.046267094	0.707438798	0.016417356	0.001044741	0.00119399	-3.892106174	-5.486112189	-5.385626549	-3.051940905	-0.344691606	-4.050288095	-6.192484226	-6.122033688
1999-2000	9451	2	11	46	female	black	alone	0.18	high school graduate/ged or equivalent	39.02	yes	120	former	Assumed alive	alive	230	yes	yes	no	no	no	no	0.8	0.562475	0.84	3.1	143.5	0.9	0.1	0.24	40-59	¡Ý30	0.006666667	0.004687292	0.007	0.025833333	1.195833333	0.0075	0.000833333	0.002	-4.870873352	-5.169521125	-4.828313737	-3.618110383	0.17967918	-4.767689115	-6.301619475	-5.80914299
1999-2000	9452	2	3	79	male	white	alone	0.89	high school graduate/ged or equivalent	23.49	yes	62.00226244	mild	Assumed deceased	Malignant neoplasms (C00-C97)	79	yes	yes	no	no	yes	no	0.7	0.446475	0.71	2.9	15.5	0.5	0.17	0.06	¡Ý60	£¼25	0.011289911	0.007200947	0.011451195	0.046772487	0.249990878	0.008064222	0.002741835	0.000967707	-4.39897663	-4.803505655	-4.385938674	-3.041305396	-1.382338685	-4.703420279	-5.588179031	-6.230886565
1999-2000	9459	2	13	61	male	mexican	married_partner	2.71	high school graduate/ged or equivalent	30.08	yes	94.00452489	moderate	Assumed alive	alive	244	yes	yes	yes	no	no	no	42.2	0.38825	0.21	2.9	20.2	3.5	0.34	0.05	¡Ý60	¡Ý30	0.448914561	0.00413012	0.002233935	0.030849579	0.214883273	0.03723225	0.003616847	0.000531889	-0.798697579	-5.272626163	-5.734055611	-3.446731121	-1.533017419	-3.264075871	-5.378043237	-6.481253475
1999-2000	9470	1	10	42	female	white	alone	2.49	high school graduate/ged or equivalent	30.76	yes	202.9977376	former	Assumed alive	alive	246	no	yes	no	no	no	no	3.6	0.858275	0.7	5.9	65.9	1.5	0.66	0.4	40-59	¡Ý30	0.017734188	0.004228003	0.003448314	0.029064363	0.32463416	0.007389245	0.003251268	0.001970465	-3.9774052	-5.25372595	-5.415230065	-3.504414751	-1.121980737	-4.780804761	-5.460538043	-5.819036668
1999-2000	9482	1	7	41	female	white	married_partner	5	college graduate or above	33.68	no	160.9954751	mild	Assumed alive	alive	244	no	yes	no	no	no	no	3.4	0.334575	0.67	11.7	62.3	1.6	0.17	0.37	40-59	¡Ý30	0.021118606	0.002078164	0.004161608	0.07267285	0.386967397	0.009938168	0.00105593	0.002298201	-3.811336126	-5.783421965	-5.266507189	-2.608120934	-0.94683397	-4.515497	-6.187026834	-5.714378039
1999-2000	9502	1	10	66	female	white	alone	2.49	high school graduate/ged or equivalent	31.77	no	230	former	Assumed deceased	Malignant neoplasms (C00-C97)	42	yes	yes	yes	no	no	no	2.1	1.431375	0.6	5.2	92.7	1.4	0.36	0.19	¡Ý60	¡Ý30	0.009130435	0.00622337	0.002608696	0.022608696	0.403043478	0.006086957	0.001565217	0.000826087	-4.592211041	-4.930433736	-5.624408887	-3.746140175	-0.906232787	-4.949499294	-5.965712051	-6.305579877
1999-2000	9507	2	8	35	male	white	married_partner	5	college graduate or above	27.41	no	245	former	Assumed alive	alive	243	no	yes	no	no	no	no	1.6	0.71385	0.55	13.4	97	1	0.13	0.45	20-39	25-29.9	0.006530612	0.002913673	0.002244898	0.054693878	0.395918367	0.004081633	0.000530612	0.001836735	-4.888778933	-5.54327884	-5.730671375	-2.887885056	-0.924024643	-5.282122681	-6.482087464	-5.865101644
1999-2000	9518	2	3	52	male	white	alone	0.72	college graduate or above	23.84	yes	72.99773756	moderate	Assumed alive	alive	247	yes	yes	no	no	no	no	0.5	0.3956	0.18	2.3	16	2.6	0.12	0.14	40-59	£¼25	0.006849527	0.005419346	0.00246583	0.031507826	0.219184875	0.035617542	0.001643887	0.001917868	-4.847301959	-5.048439029	-5.664803181	-3.426274424	-1.513287743	-3.307227858	-5.935505261	-5.836902183
1999-2000	9522	2	1	50	male	white	married_partner	5	high school graduate/ged or equivalent	36.13	yes	130.9954751	mild	Assumed alive	alive	236	yes	yes	no	no	yes	no	29.2	0.4739	0.89	4.4	68.4	10.7	0.39	0.25	40-59	¡Ý30	0.222908463	0.003617682	0.006794128	0.033588946	0.52215544	0.081682211	0.002977202	0.001908463	-1.496517959	-5.377862386	-4.854384674	-3.364221114	-0.64787665	-2.492750806	-5.527176704	-5.840130562
1999-2000	9523	2	5	34	male	mexican	married_partner	1.34	less than 9th grade	24.23	no	315	former	Assumed alive	alive	241	yes	yes	no	no	no	no	0.8	1.317125	0.44	3.9	123.7	10.9	0.31	0.17	20-39	£¼25	0.002539683	0.004181349	0.001396825	0.012380952	0.392698413	0.034603175	0.000984127	0.000539683	-5.643718234	-5.262689792	-6.033610169	-4.313923047	-0.932170113	-3.335320471	-6.222576268	-6.476179027
1999-2000	9526	3	1	72	male	white	married_partner	5	college graduate or above	22.69	no	85.99547511	mild	Assumed deceased	All other causes (residual)	164	no	yes	no	no	no	no	0.8	0.377275	0.28	5.1	77.9	0.8	0.03	0.23	¡Ý60	£¼25	0.009302815	0.004387149	0.003255985	0.059305446	0.905861615	0.009302815	0.000348856	0.002674559	-4.575338115	-5.223738896	-5.459428989	-2.808332865	-0.097765415	-4.575338115	-6.608498776	-5.606322065
1999-2000	9532	1	10	64	female	mexican	alone	5	high school graduate/ged or equivalent	34.15	no	204.0045249	moderate	Assumed alive	alive	248	no	yes	no	no	no	no	2.8	0.872775	0.84	9	51.9	0.7	0.23	0.23	¡Ý60	¡Ý30	0.013725186	0.004278214	0.004117556	0.044116669	0.254406122	0.003431296	0.001127426	0.001127426	-4.218195934	-5.244167509	-5.275078351	-3.098503511	-1.364900366	-5.419063088	-6.152842493	-6.152842493
1999-2000	9535	2	11	60	female	white	married_partner	4.07	high school graduate/ged or equivalent	31.5	yes	15.99547511	mild	Assumed alive	alive	229	no	yes	no	no	no	no	0.2	0.05855	0.05	0.5	8.6	0.2	0.03	0.01	¡Ý60	¡Ý30	0.012503536	0.00366041	0.003125884	0.03125884	0.537652051	0.012503536	0.00187553	0.000625177	-4.304803697	-5.368651812	-5.490474975	-3.43396316	-0.618685462	-4.304803697	-5.851518131	-6.422138667
1999-2000	9548	1	11	50	male	white	married_partner	1.51	high school graduate/ged or equivalent	34.21	yes	82.99773756	heavy	Assumed deceased	All other causes (residual)	31	yes	no	no	no	no	no	1.6	0.88955	0.41	4.9	36.6	3.6	0.1	0.19	40-59	¡Ý30	0.019277634	0.010717762	0.004939894	0.059037754	0.440975876	0.043374676	0.001204852	0.002289219	-3.898236778	-4.446649466	-5.126064043	-2.812781684	-0.816499978	-3.115086326	-6.117094838	-5.71710512
1999-2000	9560	1	3	49	male	mexican	married_partner	1.75	less than 9th grade	34.53	no	55	mild	Assumed alive	alive	248	yes	yes	no	no	no	no	0.08	0.2	0.09	2.4	19.2	2.2	0.03	0.15	40-59	¡Ý30	0.001454545	0.003636364	0.001636364	0.043636364	0.349090909	0.04	0.000545455	0.002727273	-6.009813686	-5.373824919	-5.938354722	-3.109206424	-1.049562418	-3.194183212	-6.472437208	-5.592078485
1999-2000	9566	1	6	65	female	white	married_partner	2.58	less than 9th grade	15.18	no	20.99547511	former	Assumed deceased	Chronic lower respiratory diseases (J40-J47)	59	yes	yes	no	no	no	no	0.2	0.5454	0.38	2.7	10.4	0.3	0.04	0.06	¡Ý60	£¼25	0.009525862	0.025977026	0.018099138	0.128599138	0.495344828	0.014288793	0.001905172	0.002857759	-4.553919996	-3.612769669	-3.958112079	-2.043309147	-0.700484377	-4.180635196	-5.84126254	-5.557668932
1999-2000	9574	1	11	23	male	white	alone	1.74	college graduate or above	29.85	no	45	heavy	Assumed alive	alive	230	no	no	no	no	no	no	0.5	0.01335	0.2	1	23	0.1	0.09	0.04	20-39	25-29.9	0.011111111	0.000296667	0.004444444	0.022222222	0.511111111	0.002222222	0.002	0.000888889	-4.413631974	-6.64795841	-5.213159558	-3.762645604	-0.669213664	-5.737684026	-5.80914299	-6.271766512
1999-2000	9597	1	12	83	male	white	married_partner	5	college graduate or above	24.43	no	167.0022624	never	Assumed alive	alive	237	no	yes	no	no	yes	no	2.2	1.033825	0.45	8.1	51.3	0.9	5.7	0.21	¡Ý60	£¼25	0.013173474	0.006190485	0.002694574	0.048502337	0.307181467	0.005389149	0.034131274	0.001257468	-4.256383074	-4.934996655	-5.600889948	-3.0057354	-1.17706649	-5.053154267	-3.348663544	-6.09351145
1999-2000	9602	1	3	62	female	mexican	married_partner	2.67	less than 9th grade	34.06	no	32.00226244	former	Assumed alive	alive	237	no	yes	no	no	no	no	1.1	0.11965	0.21	1.8	19.4	2.5	0.1	0.06	¡Ý60	¡Ý30	0.03437257	0.003738798	0.006562036	0.056246023	0.60620714	0.078119477	0.003124779	0.001874867	-3.341818623	-5.351971728	-4.884614806	-2.8603971	-0.498885294	-2.536796204	-5.490742818	-5.851748712
1999-2000	9624	2	7	26	female	other	alone	4	high school graduate/ged or equivalent	25.64	no	137.9977376	moderate	Assumed alive	alive	246	no	yes	no	no	no	no	3.1	0.27525	0.41	5.7	56.2	1	0.18	0.22	20-39	25-29.9	0.022464136	0.001994598	0.002971063	0.041305025	0.407253054	0.007246496	0.001304369	0.001594229	-3.752282134	-5.810945308	-5.528721411	-3.162849406	-0.895868068	-4.797966943	-6.072948301	-5.954465903
1999-2000	9660	2	1	60	female	white	married_partner	1.6	high school graduate/ged or equivalent	27.83	no	107.0022624	moderate	Assumed alive	alive	236	no	no	no	no	no	no	5.2	0.54175	0.32	4.7	218.2	0.9	0.12	0.17	¡Ý60	25-29.9	0.048597103	0.005062977	0.002990591	0.043924305	2.039209219	0.008411037	0.001121472	0.001588751	-3.003822848	-5.105554336	-5.523815946	-3.102776319	0.713052361	-4.665872118	-6.155645273	-5.956579584
1999-2000	9662	2	8	26	male	white	married_partner	4.44	college graduate or above	20.83	no	97.99773756	former	Assumed alive	alive	244	no	yes	no	no	no	no	0.7	0.1486	0.32	3	20	0.4	0.11	0.16	20-39	£¼25	0.007143022	0.001516362	0.003265382	0.030612952	0.204086344	0.004081727	0.001122475	0.001632691	-4.810593909	-5.984941255	-5.457223651	-3.454188381	-1.584324197	-5.282104137	-6.155172469	-5.939748856
1999-2000	9665	1	2	40	female	other	married_partner	2.62	high school graduate/ged or equivalent	31.4	no	117.9977376	heavy	Assumed alive	alive	231	yes	yes	no	no	no	no	1.3	0.71215	0.24	3.2	69.4	1	1.17	0.16	40-59	¡Ý30	0.01101716	0.006035285	0.002033937	0.027119164	0.58814687	0.008474739	0.009915444	0.001355958	-4.421419618	-4.956817048	-5.797894063	-3.571303941	-0.529079772	-4.6591261	-4.51757658	-6.050807755
1999-2000	9667	1	8	39	male	black	alone	5	college graduate or above	28.39	yes	194.0045249	mild	Assumed alive	alive	242	no	yes	no	no	no	no	0.7	0.131925	0.21	8.8	58.1	0.5	0.07	0.4	20-39	25-29.9	0.003608163	0.00068001	0.001082449	0.045359767	0.299477551	0.002577259	0.000360816	0.002061808	-5.379925925	-6.388955585	-6.174210684	-3.071323292	-1.202382233	-5.633158281	-6.599670519	-5.788749825
1999-2000	9668	3	1	69	male	white	married_partner	3.16	high school graduate/ged or equivalent	26.26	no	25.99547511	mild	Assumed deceased	Diseases of heart (I00-I09, I11, I13, I20-I51)	141	yes	yes	no	no	no	no	1.3	0.181	0.1	1.4	7.2	2	0.03	0.05	¡Ý60	25-29.9	0.050008703	0.00696275	0.003846823	0.053855527	0.276971279	0.076936466	0.001154047	0.001923412	-2.975759009	-4.832980834	-5.329431773	-2.90305234	-1.280237482	-2.551861316	-6.140406882	-5.835003967
1999-2000	9669	1	2	43	female	white	married_partner	4.64	college graduate or above	19.19	no	177.0022624	mild	Assumed alive	alive	235	no	yes	no	no	no	no	2	1.192575	0.86	8.9	86.3	0.8	0.09	0.48	40-59	£¼25	0.011299291	0.006737626	0.004858695	0.050281843	0.487564389	0.004519716	0.000508468	0.00271183	-4.398213693	-4.86166039	-5.139828404	-2.970418524	-0.716284006	-5.199428826	-6.496660662	-5.596230332
1999-2000	9696	1	6	81	female	white	married_partner	3.98	high school graduate/ged or equivalent	34.73	yes	107.0022624	mild	Assumed deceased	All other causes (residual)	164	no	yes	no	no	no	no	1.3	0.155425	0.17	6.3	96.1	2	0.13	0.24	¡Ý60	¡Ý30	0.012149276	0.001452539	0.001588751	0.05887726	0.898111851	0.018691194	0.001214928	0.002242943	-4.331388592	-6.010631309	-5.956579584	-2.815458483	-0.106347835	-3.92758377	-6.11253557	-5.731273958
1999-2000	9704	1	4	39	male	mexican	alone	3.59	high school graduate/ged or equivalent	31.35	yes	199.0045249	heavy	Assumed alive	alive	247	yes	yes	no	no	no	no	6.4	0.61865	0.57	5.6	31.4	1.6	0.14	0.16	20-39	¡Ý30	0.032160073	0.003108723	0.002864256	0.028140064	0.157785357	0.008040018	0.000703502	0.000804002	-3.406408754	-5.494642935	-5.555985988	-3.535641293	-1.840201945	-4.706094092	-6.375069387	-6.317747849
1999-2000	9714	1	7	44	female	black	alone	1.07	college graduate or above	34.62	no	122.0022624	moderate	Assumed alive	alive	244	yes	yes	no	no	no	no	5.9	0.556075	0.49	4.9	84.3	1	0.08	0.45	40-59	¡Ý30	0.048359759	0.004557907	0.004016319	0.04016319	0.690970793	0.008196569	0.000655726	0.003688456	-3.008619783	-5.19253363	-5.295058889	-3.190210878	-0.368211531	-4.688924766	-6.403515971	-5.362651921
1999-2000	9718	1	1	23	male	white	married_partner	0.84	college graduate or above	32.43	no	234.0045249	moderate	Assumed alive	alive	232	yes	yes	no	no	no	no	0.4	0.123925	0.41	6.2	74.1	0.3	0.23	0.2	20-39	¡Ý30	0.001709369	0.000529584	0.001752103	0.026495214	0.316660543	0.001282026	0.000982887	0.000854684	-5.91103964	-6.482759622	-5.895389979	-3.59374332	-1.14677194	-6.082691419	-6.223201427	-6.290040771
1999-2000	9720	2	3	54	female	mexican	married_partner	5	high school graduate/ged or equivalent	31.81	yes	30	mild	Assumed alive	alive	247	no	yes	no	no	no	no	0.5	0.1226	0.13	1.3	12	0.2	0.08	0.05	40-59	¡Ý30	0.016666667	0.004086667	0.004333333	0.043333333	0.4	0.006666667	0.002666667	0.001666667	-4.036075654	-5.281132542	-5.233778845	-3.116018439	-0.913793852	-4.870873352	-5.608472295	-5.926926026
1999-2000	9735	1	5	65	male	white	married_partner	5	college graduate or above	24.16	yes	275.9954751	mild	Assumed deceased	Malignant neoplasms (C00-C97)	187	yes	yes	no	no	yes	no	36.6	1.890625	0.65	8.2	121.7	2.8	0.56	0.22	¡Ý60	£¼25	0.13261087	0.006850203	0.002355111	0.029710632	0.440949258	0.010145094	0.002029019	0.000797115	-2.012823661	-4.847215902	-5.697270402	-3.483146365	-0.816560204	-4.49675589	-5.79951655	-6.321572946
1999-2000	9737	1	5	30	male	other	married_partner	2.16	high school graduate/ged or equivalent	40.27	no	270	mild	Assumed alive	alive	232	yes	yes	no	no	no	no	2	0.21515	0.44	8.2	73.4	0.8	0.27	0.34	20-39	¡Ý30	0.007407407	0.000796852	0.00162963	0.03037037	0.271851852	0.002962963	0.001	0.001259259	-4.778642128	-6.321719117	-5.940912268	-3.46189145	-1.298826298	-5.530763311	-6.214608098	-6.092718281
1999-2000	9742	2	9	49	male	other	married_partner	2.84	less than 9th grade	26.52	no	200.9954751	heavy	Assumed alive	alive	242	no	yes	yes	no	no	no	1.9	0.32815	0.38	4.5	237.4	1.2	0.12	0.24	40-59	25-29.9	0.009452949	0.001632624	0.00189059	0.022388564	1.181121117	0.005970284	0.000597028	0.001194057	-4.560871128	-5.939774281	-5.846294706	-3.755508106	0.167310381	-4.966099358	-6.439610648	-6.12200306
1999-2000	9765	1	9	30	male	white	married_partner	3.2	high school graduate/ged or equivalent	29.27	no	77.00226244	mild	Assumed alive	alive	229	yes	no	no	no	no	no	0.1	0.213	0.05	2.7	23.2	1.1	0.11	0.09	20-39	25-29.9	0.001298663	0.002766152	0.000649332	0.035063905	0.301289849	0.014285295	0.001428529	0.001168797	-6.075427568	-5.581701358	-6.407385182	-3.322462781	-1.196368958	-4.180864053	-6.020469367	-6.133582723
1999-2000	9767	2	3	47	female	white	married_partner	4.44	high school graduate/ged or equivalent	28.63	yes	119.0045249	moderate	Assumed alive	alive	247	yes	yes	no	no	no	no	0.3	0.551325	0.25	6.5	41.3	0.8	0.13	0.24	40-59	25-29.9	0.002520913	0.004632807	0.00210076	0.054619772	0.347045627	0.006722433	0.001092395	0.00201673	-5.649035077	-5.179147376	-5.776107889	-2.889216532	-1.055421695	-4.86362575	-6.169445727	-5.803581803
1999-2000	9771	1	10	65	male	white	married_partner	5	high school graduate/ged or equivalent	28.74	yes	297.9977376	former	Assumed alive	alive	248	yes	yes	no	no	no	no	3.9	1.602175	1.12	9.8	35.1	5.2	0.25	0.32	¡Ý60	25-29.9	0.013087348	0.005376467	0.003758418	0.032886156	0.117786129	0.017449797	0.000838933	0.001073834	-4.262478212	-5.055141098	-5.347840062	-3.384748734	-2.130430637	-3.992701916	-6.298570015	-6.178356377
1999-2000	9774	3	1	80	female	white	married_partner	5	college graduate or above	32.2	yes	75	former	Assumed deceased	Diseases of heart (I00-I09, I11, I13, I20-I51)	119	no	yes	no	no	yes	no	1	0.184025	0.28	4.2	96.9	0.7	0.04	0.18	¡Ý60	¡Ý30	0.013333333	0.002453667	0.003733333	0.056	1.292	0.009333333	0.000533333	0.0024	-4.245167452	-5.66831881	-5.353125603	-2.864704011	0.2569651	-4.572380363	-6.480311264	-5.683979847
1999-2000	9775	1	11	41	male	white	married_partner	3.53	high school graduate/ged or equivalent	28.13	yes	55	heavy	Assumed alive	alive	229	yes	yes	no	no	no	no	0.8	0.174025	0.24	2	16.9	0.4	0.09	0.08	40-59	25-29.9	0.014545455	0.003164091	0.004363636	0.036363636	0.307272727	0.007272727	0.001636364	0.001454545	-4.163986995	-5.481257296	-5.228113108	-3.287057337	-1.17677041	-4.794791045	-5.938354722	-6.009813686
1999-2000	9779	2	13	43	male	mexican	married_partner	2.75	college graduate or above	37.31	yes	142.0022624	former	Assumed alive	alive	243	no	yes	yes	no	no	no	0.4	0.328275	0.34	15.3	65.9	0.4	0.11	0.25	40-59	¡Ý30	0.002816857	0.002311759	0.002394328	0.107744762	0.464077113	0.002816857	0.000774636	0.001760535	-5.568328093	-5.710275828	-5.685649461	-2.218751774	-0.765552053	-5.568328093	-6.334160204	-5.892330658
1999-2000	9804	2	11	27	male	black	alone	2.26	college graduate or above	29.08	no	310	mild	Assumed alive	alive	237	no	yes	no	no	no	no	1.9	0.4891	0.54	11.9	174	1.1	0.49	0.32	20-39	25-29.9	0.006129032	0.001577742	0.001741935	0.038387097	0.561290323	0.003548387	0.001580645	0.001032258	-4.943579782	-5.960841482	-5.899091227	-3.234317009	-0.575736974	-5.392982593	-5.959715849	-6.198607757
1999-2000	9805	2	2	55	male	white	married_partner	5	college graduate or above	25	no	167.0022624	mild	Assumed alive	alive	245	yes	yes	no	no	no	no	2.6	0.721075	0.76	7.1	24.3	2.2	0.39	0.24	40-59	25-29.9	0.015568651	0.004317756	0.004550837	0.042514394	0.145507011	0.013173474	0.002335298	0.001437106	-4.100242841	-5.236703892	-5.193806633	-3.134663497	-1.920681997	-4.256383074	-5.703193337	-6.016943895
1999-2000	9811	2	12	63	female	black	alone	2.4	college graduate or above	29.24	no	217.0022624	mild	Assumed alive	alive	243	no	yes	no	no	no	no	2	0.819775	0.36	7.4	87.9	1.2	0.23	0.43	¡Ý60	25-29.9	0.009216494	0.003777726	0.001658969	0.034101027	0.405064901	0.005529896	0.001059897	0.001981546	-4.583751828	-5.343790664	-5.929816871	-3.349524891	-0.901242277	-5.031364222	-6.185099402	-5.815313267
1999-2000	9822	2	9	71	male	white	married_partner	5	college graduate or above	25.44	yes	107.9977376	mild	Assumed alive	alive	238	no	yes	no	no	yes	yes	0.6	0.191675	0.39	5.8	121.1	0.6	0.1	0.19	¡Ý60	25-29.9	0.005555672	0.001774806	0.003611187	0.053704829	1.121319786	0.005555672	0.000925945	0.001759296	-5.027424659	-5.887174553	-5.379270023	-2.905803297	0.115397781	-5.027424659	-6.252338355	-5.892779663
1999-2000	9843	2	12	33	female	black	alone	0.55	high school graduate/ged or equivalent	22.15	no	287.9977376	former	Assumed alive	alive	242	yes	yes	no	no	no	no	3.8	5.05655	1.91	7.4	72.6	3.1	0.26	0.33	20-39	£¼25	0.013194548	0.017557603	0.006631997	0.025694646	0.252085314	0.010763973	0.000902785	0.001145842	-4.254897325	-3.986875698	-4.875405798	-3.623292247	-1.374028639	-4.442713515	-6.264436745	-6.144223107
1999-2000	9881	2	2	25	male	white	alone	2.91	college graduate or above	30.7	yes	135.9954751	mild	Assumed alive	alive	245	yes	yes	no	no	no	no	1.3	0.194225	0.18	5.8	102.5	0.3	0.12	0.21	20-39	¡Ý30	0.009559142	0.001428173	0.001323573	0.042648478	0.753701547	0.002205956	0.000882382	0.001544169	-4.550763294	-6.020616355	-6.064648999	-3.13158687	-0.28143291	-5.742745028	-6.275217124	-5.973951196
1999-2000	9889	2	6	42	male	mexican	married_partner	3.98	college graduate or above	37.3	no	107.9977376	mild	Assumed deceased	All other causes (residual)	189	no	yes	no	no	no	no	3.9	0.228275	0.44	4.3	65.9	0.6	0.12	0.2	40-59	¡Ý30	0.036111868	0.002113702	0.004074159	0.039815649	0.610197968	0.005555672	0.001111134	0.001851891	-3.293818479	-5.771943008	-5.283594399	-3.19868972	-0.492334366	-5.027424659	-6.160529851	-5.85977312
1999-2000	9902	1	5	23	female	white	married_partner	2.22	high school graduate/ged or equivalent	21.51	no	140.9954751	heavy	Assumed alive	alive	233	yes	yes	no	no	no	no	1.2	0.367575	0.55	2.4	66.3	1.8	0.21	0.28	20-39	£¼25	0.008510911	0.002606999	0.003900834	0.017021823	0.470227856	0.012766367	0.001489409	0.001985879	-4.655315568	-5.624879277	-5.318349802	-4.016171875	-0.752413531	-4.285526825	-5.995709745	-5.813860992
1999-2000	9912	2	9	71	female	other	married_partner	1.07	less than 9th grade	31.91	yes	29.00452489	mild	Assumed deceased	Diseases of heart (I00-I09, I11, I13, I20-I51)	202	no	no	no	no	no	no	0.9	0.038725	0.08	1.2	8.5	0.07	0.07	0.07	¡Ý60	¡Ý30	0.031029641	0.001335137	0.00275819	0.041372855	0.293057722	0.002413417	0.002413417	0.002413417	-3.441093518	-6.059684929	-5.583817733	-3.161247336	-1.223979197	-5.680041572	-5.680041572	-5.680041572
1999-2000	9960	1	4	85	male	mexican	alone	0.45	less than 9th grade	23.87	no	177.0022624	mild	Assumed deceased	Malignant neoplasms (C00-C97)	21	yes	yes	no	no	no	no	1.6	0.989875	1.32	6.9	70.7	3.1	0.39	0.12	¡Ý60	£¼25	0.009039432	0.005592443	0.007457532	0.038982553	0.399429923	0.0175139	0.002203362	0.000677957	-4.601234692	-5.02183134	-4.772697898	-3.219312106	-0.915216502	-3.989233455	-5.7435545	-6.390178037
2001-2002	9969	2	18	51	female	white	married_partner	5	college graduate or above	22.26	no	12.99773756	moderate	Assumed alive	alive	211	no	yes	no	no	no	no	0.42	36.777475	0.05	1.03	3.5	0.1	0.05	0.03	40-59	£¼25	0.032313316	2.829528973	0.003846823	0.07924456	0.269277633	0.007693647	0.003846823	0.002308094	-3.401798084	1.04046361	-5.329431773	-2.522676301	-1.308305579	-4.74516279	-5.329431773	-5.711383088
2001-2002	9972	1	26	44	male	white	married_partner	4.74	high school graduate/ged or equivalent	33.84	yes	99.00452489	former	Assumed deceased	Diseases of heart (I00-I09, I11, I13, I20-I51)	213	yes	yes	no	no	no	no	4.59	0.229875	0.21	3.32	30.7	1.1	0.17	0.11	40-59	¡Ý30	0.046361517	0.002321864	0.002121115	0.033533821	0.310086837	0.011110603	0.001717093	0.00111106	-3.04994525	-5.707229336	-5.769564914	-3.365816121	-1.167683186	-4.413673905	-5.908192633	-6.160564932
2001-2002	9976	2	24	36	male	white	married_partner	0	college graduate or above	22.51	no	99.00452489	heavy	Assumed alive	alive	213	yes	no	no	no	no	no	0.79	0.39685	0.23	2.97	21	0.3	0.13	0.12	20-39	£¼25	0.007979433	0.004008403	0.002323126	0.029998629	0.212111517	0.003030165	0.001313071	0.001212066	-4.712818509	-5.296638247	-5.70684933	-3.473812305	-1.545939695	-5.513948077	-6.069179071	-6.113828443
2001-2002	10001	2	16	28	male	mexican	married_partner	0.18	high school graduate/ged or equivalent	24.54	no	120.9954751	heavy	Assumed alive	alive	205	yes	no	no	no	no	no	1.39	0.0437	0.14	1.67	62.8	1.6	0.14	0.11	20-39	£¼25	0.011488033	0.000361171	0.001157068	0.013802169	0.519027674	0.013223635	0.001157068	0.000909125	-4.38298446	-6.599410265	-6.139005358	-4.212981553	-0.65387325	-4.252850261	-6.139005358	-6.261110306
2001-2002	10004	1	16	46	male	white	married_partner	5	high school graduate/ged or equivalent	29.64	no	175	mild	Assumed alive	alive	226	yes	yes	yes	no	no	no	2.85	0.250875	0.69	11.36	218.7	0.5	0.14	0.61	40-59	25-29.9	0.016285714	0.001433571	0.003942857	0.064914286	1.249714286	0.002857143	8.00E-04	0.003485714	-4.057874882	-6.018395377	-5.309811746	-2.719400082	0.223714817	-5.557828562	-6.319968614	-5.406857535
2001-2002	10005	2	26	39	female	black	married_partner	2.15	college graduate or above	32.12	yes	327.0022624	heavy	Assumed alive	alive	228	yes	yes	yes	no	no	no	6.74	0.8531	3.99	10.5	246	2.1	0.23	0.26	20-39	¡Ý30	0.020611478	0.00260885	0.01220175	0.03210987	0.752288373	0.006421974	0.000703359	0.000795102	-3.834530708	-5.624365992	-4.327405849	-3.407923866	-0.283307159	-4.903310231	-6.375153067	-6.322693695
2001-2002	10007	2	27	63	female	mexican	married_partner	0.87	high school graduate/ged or equivalent	26.57	yes	95.99547511	never	Assumed deceased	Malignant neoplasms (C00-C97)	66	no	yes	yes	no	no	no	4.2	0.521675	0.63	5.63	41.1	0.6	0.07	0.12	¡Ý60	25-29.9	0.043752062	0.005434371	0.006562809	0.058648598	0.42814518	0.006250295	0.000729201	0.001250059	-3.106617752	-5.046101232	-4.884512553	-2.81928464	-0.845960002	-4.926713176	-6.360095805	-6.096798876
2001-2002	10021	1	26	44	male	black	alone	0	high school graduate/ged or equivalent	35.18	yes	157.0022624	heavy	Assumed deceased	Accidents (unintentional injuries) (V01-X59, Y85-Y86)	23	yes	yes	no	no	no	no	8.47	0.47055	0.28	4.3	24.6	1.5	0.12	0.17	40-59	¡Ý30	0.053948267	0.002997091	0.001783414	0.02738814	0.15668564	0.009554002	0.00076432	0.001082787	-2.901363133	-5.52218854	-5.884077122	-3.561783814	-1.847151847	-4.551250112	-6.339989821	-6.174048405
2001-2002	10040	1	21	76	female	black	alone	1.72	high school graduate/ged or equivalent	47.88	yes	137.0022624	former	Assumed deceased	All other causes (residual)	87	yes	yes	no	no	no	no	0.48	0.605175	0.3	7.67	39.1	3.2	0.2	0.25	¡Ý60	¡Ý30	0.003503592	0.004417263	0.002189745	0.055984477	0.285396747	0.023357279	0.00145983	0.001824787	-5.402880028	-5.218164606	-5.747814347	-2.864976383	-1.250377203	-3.714924562	-6.007663075	-5.86932218
2001-2002	10055	1	23	21	male	white	married_partner	1.23	high school graduate/ged or equivalent	22.23	no	235	heavy	Assumed alive	alive	224	no	no	no	no	no	no	1.95	0.1239	0.52	4.92	68.4	1.3	0.29	0.21	20-39	£¼25	0.008297872	0.000527234	0.002212766	0.02093617	0.29106383	0.005531915	0.001234043	0.000893617	-4.677969686	-6.484296995	-5.740623044	-3.819618397	-1.230782905	-5.031055133	-6.103942531	-6.269266511
2001-2002	10060	1	14	26	female	white	alone	2.93	high school graduate/ged or equivalent	29.38	no	130.9954751	never	Assumed alive	alive	206	no	yes	no	no	no	no	3.23	0.3249	0.5	6.01	56.4	0.6	0.1	0.37	20-39	25-29.9	0.02465734	0.002480238	0.003816926	0.045879447	0.430549223	0.004580311	0.000763385	0.002824525	-3.662925579	-5.660654498	-5.335619369	-3.060175923	-0.840373701	-5.188510791	-6.340519938	-5.566320991
2001-2002	10061	1	23	46	male	white	alone	2.48	college graduate or above	23.37	no	27.00226244	heavy	Assumed alive	alive	224	yes	no	no	no	no	no	0.08	0.090475	0.05	0.89	7.5	0.07	0.04	0.02	40-59	£¼25	0.002962715	0.003350645	0.001851697	0.032960201	0.277754504	0.002592375	0.001481357	0.000740679	-5.530825957	-5.437431132	-5.859841132	-3.382565996	-1.2774238	-5.628941633	-5.998949549	-6.353480198
2001-2002	10073	1	26	71	female	white	married_partner	5	college graduate or above	25.19	no	180.9954751	former	Assumed deceased	Cerebrovascular diseases (I60-I69)	115	yes	yes	no	no	no	no	3.53	1.61255	0.38	4.79	40.6	2.4	0.31	0.12	¡Ý60	25-29.9	0.01950325	0.008909339	0.0020995	0.02646475	0.224315	0.01326	0.00171275	0.000663	-3.887171869	-4.614277658	-5.776514471	-3.594851915	-1.490255856	-4.250296864	-5.909792398	-6.399132079
2001-2002	10090	1	21	57	female	black	alone	1.72	college graduate or above	46.69	yes	70.99547511	mild	Assumed alive	alive	205	no	yes	no	no	no	yes	1.02	0.173625	0.14	1.43	5.7	0.5	0.12	0.05	40-59	¡Ý30	0.014367113	0.002445578	0.001971957	0.020142129	0.080286807	0.007042702	0.001690249	0.00070427	-4.175525585	-5.670663495	-5.818534735	-3.856487606	-2.509771553	-4.822990138	-5.918121686	-6.374618274
2001-2002	10096	1	19	60	female	white	married_partner	5	high school graduate/ged or equivalent	26.24	yes	135.9954751	moderate	Assumed alive	alive	211	yes	yes	no	no	no	no	3.11	0.784075	0.71	5.9	68.3	0.7	0.17	0.31	¡Ý60	25-29.9	0.022868408	0.005765449	0.005220762	0.043383796	0.502222592	0.00514723	0.001250042	0.002279488	-3.735199539	-4.995926622	-5.079862882	-3.114880823	-0.686722678	-5.091753692	-6.096806578	-5.720068086
2001-2002	10101	1	20	68	male	black	alone	1.28	college graduate or above	26.44	yes	60	former	Assumed deceased	Malignant neoplasms (C00-C97)	111	yes	yes	yes	no	no	no	1.4	0.6229	0.26	3.39	80.4	1.1	0.1	0.14	¡Ý60	25-29.9	0.023333333	0.010381667	0.004333333	0.0565	1.34	0.018333333	0.001666667	0.002333333	-3.715908127	-4.475751405	-5.233778845	-2.855970331	0.293415604	-3.945924557	-5.926926026	-5.703782475
2001-2002	10106	1	15	70	male	mexican	married_partner	1.01	high school graduate/ged or equivalent	26.5	yes	129.0045249	never	Assumed deceased	Diseases of heart (I00-I09, I11, I13, I20-I51)	183	no	yes	yes	no	no	yes	0.77	0.3364	1.4	4.43	78.4	4.3	0.18	0.31	¡Ý60	25-29.9	0.005968783	0.00260766	0.010852333	0.034339881	0.607730621	0.033332164	0.0013953	0.002403016	-4.966314692	-5.624695786	-4.435230594	-3.342743187	-0.496379439	-3.371672634	-6.034246839	-5.683093039
2001-2002	10113	1	16	45	male	white	married_partner	0.55	high school graduate/ged or equivalent	27.53	no	104.0045249	mild	Assumed alive	alive	222	yes	yes	no	no	no	no	4.02	0.623975	0.32	4.31	5.5	1.2	0.09	0.12	40-59	25-29.9	0.038652164	0.005999499	0.003076789	0.041440505	0.052882315	0.01153796	0.000865347	0.001153796	-3.227609743	-4.961916763	-5.502445559	-3.159652074	-2.920952971	-4.378994473	-6.284308203	-6.140523434
2001-2002	10120	2	22	42	male	white	alone	4.74	high school graduate/ged or equivalent	22.23	no	35.99547511	mild	Assumed alive	alive	218	yes	yes	no	no	no	no	1.92	0.208575	0.15	3.15	14.3	0.3	0.06	0.05	40-59	£¼25	0.053340038	0.005794478	0.00416719	0.087510999	0.397272156	0.008334381	0.001666876	0.001389063	-2.912493981	-4.991645009	-5.265426172	-2.424628448	-0.920619699	-4.674050825	-5.926847462	-6.036853838
2001-2002	10121	1	25	39	male	mexican	alone	5	high school graduate/ged or equivalent	27.74	no	180	heavy	Assumed alive	alive	205	yes	yes	no	no	no	no	3.71	0.241875	0.36	6.44	206.7	1.5	0.2	0.21	20-39	25-29.9	0.020611111	0.00134375	0.002	0.035777778	1.148333333	0.008333333	0.001111111	0.001166667	-3.834547693	-6.056003068	-5.80914299	-3.302861481	0.139182064	-4.674163057	-6.160540877	-6.134565391
2001-2002	10131	2	23	81	female	white	married_partner	1.84	less than 9th grade	27.72	no	102.9977376	former	Assumed deceased	Chronic lower respiratory diseases (J40-J47)	33	no	yes	yes	no	yes	yes	5.88	0.54425	0.5	5.07	28.2	1	0.13	0.13	¡Ý60	25-29.9	0.057088633	0.005284097	0.004854476	0.049224382	0.273792422	0.009708951	0.001262164	0.001262164	-2.845785286	-5.069733178	-5.140548857	-2.991254669	-1.291739296	-4.536675333	-6.091433558	-6.091433558
2001-2002	10136	2	28	43	female	mexican	married_partner	1.66	less than 9th grade	31.1	no	55.99547511	never	Assumed alive	alive	212	no	no	no	no	no	no	0.48	0.10985	0.25	2.39	25	0.5	0.07	0.09	40-59	¡Ý30	0.008572121	0.001961766	0.004464646	0.04268202	0.446464646	0.008929293	0.001250101	0.001607273	-4.648900446	-5.821969683	-5.20945585	-3.130818699	-0.804157747	-4.612266009	-6.09678017	-5.949450536
2001-2002	10146	1	15	70	male	white	married_partner	3.35	college graduate or above	34.52	yes	130.9954751	mild	Assumed alive	alive	225	yes	yes	no	no	no	no	1.32	0.496025	0.8	7.28	32.9	0.8	0.1	0.19	¡Ý60	¡Ý30	0.010076684	0.003786581	0.006107081	0.055574439	0.251153713	0.006107081	0.000763385	0.001450432	-4.502912926	-5.341938865	-4.946663643	-2.872198009	-1.377716404	-4.946663643	-6.340519938	-6.011491034
2001-2002	10154	2	14	72	female	black	married_partner	1.31	college graduate or above	26.9	no	30.99547511	never	Assumed alive	alive	223	no	yes	no	no	no	no	1.1	0.254825	0.14	1.15	39.3	0.3	0.05	0.03	¡Ý60	25-29.9	0.035489051	0.008221361	0.004516788	0.03710219	1.267927007	0.009678832	0.001613139	0.000967883	-3.310743033	-4.686232604	-5.199959414	-3.267483524	0.238171667	-4.539491804	-5.947203218	-6.230796826
2001-2002	10156	2	18	77	male	white	alone	3.05	high school graduate/ged or equivalent	19.89	no	72.00226244	mild	Assumed deceased	All other causes (residual)	187	yes	yes	no	no	no	yes	6.22	0.720025	2.55	7.86	64.9	1	0.13	0.22	¡Ý60	£¼25	0.086386174	0.010000033	0.035415554	0.109163236	0.901360566	0.013888452	0.001805499	0.00305546	-2.437418197	-4.509857007	-3.312759293	-2.205792045	-0.102741099	-4.207169368	-5.876173923	-5.50769127
2001-2002	10162	2	17	60	male	mexican	married_partner	3.35	high school graduate/ged or equivalent	30.99	no	105	heavy	Assumed alive	alive	210	yes	yes	no	no	no	no	1.16	0.193525	0.23	3.37	22.9	0.5	0.12	0.09	¡Ý60	¡Ý30	0.011047619	0.001843095	0.002190476	0.032095238	0.218095238	0.004761905	0.001142857	0.000857143	-4.418888228	-5.862861948	-5.747585097	-3.408365871	-1.518248767	-5.156487171	-6.145615227	-6.288716071
2001-2002	10172	2	22	54	male	white	married_partner	5	college graduate or above	27.9	no	52.00226244	mild	Assumed alive	alive	217	no	yes	no	no	no	no	1.14	0.075175	0.17	1.88	39.1	0.5	0.09	0.09	40-59	25-29.9	0.021922123	0.00144561	0.003269089	0.036152273	0.751890363	0.009614966	0.001730694	0.001730694	-3.775652759	-6.013460625	-5.456354932	-3.292730319	-0.283835662	-4.54549036	-5.903199515	-5.903199515
2001-2002	10178	1	17	44	male	white	married_partner	2	high school graduate/ged or equivalent	27.56	no	35.99547511	heavy	Assumed alive	alive	217	no	yes	no	no	no	no	1.68	0.072775	0.19	1.39	11.9	0.5	0.11	0.03	40-59	25-29.9	0.046672533	0.002021782	0.005278441	0.038615965	0.330597109	0.013890635	0.00305594	0.000833438	-3.043399875	-5.801908589	-5.070633541	-3.22852309	-1.103834575	-4.207022799	-5.507572889	-6.301562337
2001-2002	10186	2	26	20	female	black	alone	0.17	high school graduate/ged or equivalent	22	no	205	never	Assumed alive	alive	227	no	yes	no	no	no	no	3.36	0.394225	2.54	6.61	22.5	0.8	0.3	0.3	20-39	£¼25	0.016390244	0.001923049	0.012390244	0.032243902	0.109756098	0.003902439	0.001463415	0.001463415	-4.051845925	-5.835128104	-4.313228904	-3.403883914	-2.200424815	-5.318022438	-6.006206829	-6.006206829
2001-2002	10203	2	15	48	male	white	married_partner	5	college graduate or above	27.24	yes	227.0022624	mild	Assumed alive	alive	218	no	yes	no	no	no	no	2.33	0.49275	0.39	10.27	46.2	1.2	0.15	0.29	40-59	25-29.9	0.010264215	0.002170683	0.001718045	0.04524184	0.203522201	0.005286291	0.000660786	0.00127752	-4.486124403	-5.75380819	-5.907842572	-3.073870267	-1.587078749	-5.06938406	-6.400464075	-6.084668013
2001-2002	10225	2	24	82	male	white	married_partner	1.01	college graduate or above	25.22	no	130.9954751	mild	Assumed deceased	Chronic lower respiratory diseases (J40-J47)	16	no	yes	no	no	no	no	0.43	0.384	0.33	4.58	51.2	0.7	0.12	0.14	¡Ý60	25-29.9	0.003282556	0.002931399	0.002519171	0.03496304	0.390853195	0.005343696	0.000916062	0.001068739	-5.453205221	-5.538759946	-5.649529833	-3.325263542	-0.936868011	-5.060293711	-6.257483149	-6.180815937
2001-2002	10234	2	24	41	female	mexican	married_partner	2.83	college graduate or above	38.11	no	260.9954751	former	Assumed alive	alive	212	no	yes	yes	no	no	no	1.51	0.9268	1.63	12.76	89.6	1	0.44	0.55	40-59	¡Ý30	0.005785541	0.003551019	0.006245319	0.048889736	0.343300971	0.003831484	0.001685853	0.002107316	-4.992961267	-5.392404023	-4.927399674	-2.997939979	-1.066239089	-5.332601602	-5.919756917	-5.773995875
2001-2002	10255	2	23	64	male	white	married_partner	2.51	high school graduate/ged or equivalent	29.99	yes	130.9954751	former	Assumed alive	alive	206	yes	yes	no	no	no	no	0.73	0.69685	0.22	5.5	61	0.6	0.1	0.42	¡Ý60	25-29.9	0.005572712	0.005319649	0.001679447	0.041986183	0.46566494	0.004580311	0.000763385	0.003206218	-5.024828811	-5.064091548	-5.922144728	-3.146876539	-0.762143753	-5.188510791	-6.340519938	-5.471191463
2001-2002	10260	1	17	64	male	mexican	married_partner	3.77	college graduate or above	30.55	no	140.9954751	mild	Assumed alive	alive	217	yes	yes	yes	no	no	no	0.75	1.0238	0.33	5.78	45.6	0.8	0.14	0.15	¡Ý60	¡Ý30	0.00531932	0.007261226	0.002340501	0.040994223	0.323414634	0.005673941	0.00099294	0.001063864	-5.064143728	-4.796182285	-5.70163459	-3.170223209	-1.125732846	-5.009544746	-6.218144511	-6.18317536
2001-2002	10268	1	22	27	female	white	married_partner	1.64	college graduate or above	33.51	no	112.9977376	heavy	Assumed alive	alive	210	yes	yes	no	no	no	no	1.14	0.4632	0.49	7.86	68.8	0.4	0.1	0.23	20-39	¡Ý30	0.010088698	0.004099197	0.00433637	0.069558915	0.608861748	0.003539894	0.000884973	0.002035439	-4.501828927	-5.27867218	-5.233209631	-2.651307247	-0.49452299	-5.394851641	-6.273841532	-5.797399225
2001-2002	10269	1	27	56	male	black	married_partner	5	college graduate or above	17.88	no	197.9977376	heavy	Assumed deceased	All other causes (residual)	164	yes	yes	no	no	no	yes	1.02	1.81075	0.53	5.31	70.2	1.9	0.17	0.36	40-59	£¼25	0.005151574	0.009145307	0.002676798	0.026818488	0.354549506	0.009596069	0.000858596	0.001818203	-5.091047292	-4.590744092	-5.605712943	-3.582054434	-1.034090783	-4.547272173	-6.287934093	-5.871655975
2001-2002	10271	2	19	34	male	white	married_partner	5	college graduate or above	23.41	yes	39.00452489	never	Assumed alive	alive	222	no	yes	no	no	no	no	0.61	0.007375	0.16	1.1	60.7	0.07	0.05	0.05	20-39	£¼25	0.015639211	0.000189081	0.004102088	0.028201856	1.556229698	0.001794664	0.001281903	0.001281903	-4.095993252	-6.734574853	-5.278105379	-3.533523005	0.442908408	-5.880043547	-6.082745731	-6.082745731
2001-2002	10273	1	22	72	male	white	married_partner	5	college graduate or above	29.15	no	57.99773756	heavy	Assumed alive	alive	219	yes	yes	no	no	no	no	1.42	0.203575	0.2	5.33	34.3	1	0.24	0.11	¡Ý60	25-29.9	0.024483714	0.003510051	0.00344841	0.091900137	0.59140238	0.017242052	0.004138092	0.001896626	-3.66971571	-5.401446881	-5.415208465	-2.376230163	-0.52356918	-4.004025807	-5.271073387	-5.844208769
2001-2002	10280	2	23	39	female	mexican	married_partner	1.93	high school graduate/ged or equivalent	21.2	no	24.00452489	heavy	Assumed alive	alive	208	yes	no	no	no	no	no	0.12	0.08695	0.11	1.55	3.8	0.1	0.06	0.04	20-39	£¼25	0.004999057	0.003622234	0.004582469	0.064571159	0.158303487	0.004165881	0.002499529	0.001666352	-5.116152907	-5.376877197	-5.188124061	-2.724619325	-1.836944171	-5.265679573	-5.655126963	-5.927043846
2001-2002	10295	2	23	48	female	mexican	married_partner	3.99	high school graduate/ged or equivalent	36.52	yes	84.00452489	former	Assumed alive	alive	205	yes	yes	yes	no	yes	yes	0.4	0.271675	0.25	5.1	41.1	0.07	0.08	0.17	40-59	¡Ý30	0.004761648	0.003234052	0.00297603	0.060711015	0.489259359	0.000833288	0.00095233	0.002023701	-5.156531688	-5.46459583	-5.527471404	-2.785292833	-0.712820724	-6.30164396	-6.238731926	-5.801273863
2001-2002	10302	2	22	36	male	mexican	married_partner	0.71	high school graduate/ged or equivalent	30.42	no	162.0022624	moderate	Assumed alive	alive	217	yes	yes	no	no	no	no	1.19	0.2655	0.34	7	73.2	1	0.21	0.23	20-39	¡Ý30	0.007345576	0.001638866	0.002098736	0.043209273	0.451845542	0.006172753	0.001296278	0.001419733	-4.78602365	-5.937405999	-5.776760953	-3.118820713	-0.79220418	-4.937465695	-6.076465644	-6.024097969
2001-2002	10304	1	23	72	male	white	married_partner	1.03	high school graduate/ged or equivalent	26.89	no	60	mild	Assumed deceased	Diseases of heart (I00-I09, I11, I13, I20-I51)	96	yes	yes	no	no	no	yes	1.84	0.429425	0.22	2.81	48.1	0.8	0.13	0.07	¡Ý60	25-29.9	0.030666667	0.007157083	0.003666667	0.046833333	0.801666667	0.013333333	0.002166667	0.001166667	-3.452490676	-4.808868609	-5.367310238	-3.040032532	-0.219815761	-4.245167452	-5.755075769	-6.134565391
2001-2002	10312	2	26	35	male	other	married_partner	2.56	high school graduate/ged or equivalent	26.8	no	182.0022624	mild	Assumed alive	alive	227	yes	yes	no	no	no	no	2.14	0.3466	0.27	9.54	44	0.7	0.33	0.29	20-39	25-29.9	0.011758096	0.001904372	0.001483498	0.052416931	0.241755236	0.003846106	0.001813164	0.001593387	-4.36158926	-5.841538115	-5.998087212	-2.929627527	-1.4157016	-5.329579776	-5.873445353	-5.954790618
2001-2002	10313	1	25	46	female	white	married_partner	5	college graduate or above	27.49	no	319.0045249	moderate	Assumed alive	alive	205	no	yes	no	no	no	no	4.63	0.78455	0.68	13.83	96.6	2.4	0.31	0.25	40-59	25-29.9	0.014513901	0.00245937	0.002131631	0.043353617	0.302817021	0.007523404	0.000971773	0.000783688	-4.166018837	-5.666668931	-5.766201258	-3.115561017	-1.191329662	-4.764939457	-6.228822116	-6.32907218
2001-2002	10317	1	22	51	male	white	married_partner	5	college graduate or above	30.8	yes	137.9977376	mild	Assumed alive	alive	219	no	yes	no	no	no	no	1.13	0.329625	0.19	39.14	13.7	1.5	0.03	0.38	40-59	¡Ý30	0.00818854	0.002388626	0.001376834	0.283627838	0.09927699	0.010869743	0.000217395	0.002753668	-4.689798219	-5.687330715	-6.041985859	-1.256572782	-2.299819023	-4.433762686	-6.711042057	-5.585021695
2001-2002	10324	2	21	57	female	white	married_partner	5	college graduate or above	29.64	yes	107.9977376	mild	Assumed alive	alive	210	no	yes	no	no	no	no	1.6	0.213125	0.44	5.49	91.7	1.4	0.16	0.2	40-59	25-29.9	0.014815125	0.001973421	0.004074159	0.050834398	0.849091861	0.012963235	0.001481513	0.001851891	-4.146788508	-5.818042147	-5.283594399	-2.959701291	-0.162410863	-4.271327509	-5.998887019	-5.85977312
2001-2002	10330	2	15	71	female	mexican	alone	2.66	high school graduate/ged or equivalent	28.29	yes	25.99547511	mild	Assumed alive	alive	219	yes	no	no	no	no	no	0.08	0.17875	0.09	3.77	14.2	0.3	0.07	0.22	¡Ý60	25-29.9	0.003077459	0.006876197	0.003462141	0.145025239	0.546248912	0.01154047	0.002692776	0.008463011	-5.502281362	-4.843910145	-5.412126585	-1.9239758	-0.602851531	-4.378794266	-5.601376712	-4.660364626
2001-2002	10332	1	26	62	male	white	married_partner	5	high school graduate/ged or equivalent	23.87	yes	35	former	Assumed deceased	Chronic lower respiratory diseases (J40-J47)	72	yes	yes	yes	no	yes	no	2.15	0.175575	0.21	2.42	10.3	0.4	0.07	0.04	¡Ý60	£¼25	0.061428571	0.005016429	0.006	0.069142857	0.294285714	0.011428571	0.002	0.001142857	-2.773732233	-5.113261456	-4.96184513	-2.6572213	-1.219811868	-4.387757309	-5.80914299	-6.145615227
2001-2002	10347	2	15	49	female	other	married_partner	4.72	college graduate or above	37.05	yes	60	mild	Assumed alive	alive	217	yes	yes	no	no	no	no	0.37	0.21905	0.13	2.29	42.6	0.07	0.06	0.07	40-59	¡Ý30	0.006166667	0.003650833	0.002166667	0.038166667	0.71	0.001166667	0.001	0.001166667	-4.938314633	-5.370708864	-5.755075769	-3.239929234	-0.341082849	-6.134565391	-6.214608098	-6.134565391
2001-2002	10352	1	23	61	male	white	married_partner	3.45	high school graduate/ged or equivalent	25.06	no	155.9954751	mild	Assumed alive	alive	223	yes	yes	no	no	no	no	8.12	0.904375	0.74	4.08	56.7	2.9	0.18	0.18	¡Ý60	25-29.9	0.052052792	0.005797444	0.004743727	0.026154605	0.363472081	0.018590283	0.00115388	0.00115388	-2.936467788	-4.991208649	-5.159646917	-3.606208642	-1.009305325	-3.93272161	-6.140484587	-6.140484587
2001-2002	10374	1	17	81	female	white	alone	3.27	high school graduate/ged or equivalent	27.44	yes	130	mild	Assumed deceased	Malignant neoplasms (C00-C97)	62	yes	yes	no	no	no	no	5.95	0.620525	0.68	6.65	58.9	1.2	0.13	0.21	¡Ý60	25-29.9	0.045769231	0.004773269	0.005230769	0.051153846	0.453076923	0.009230769	0.001	0.001615385	-3.062529754	-5.154516768	-5.078255482	-2.953557349	-0.789488661	-4.582355508	-6.214608098	-5.946344112
2001-2002	10375	1	16	75	male	white	married_partner	2.93	college graduate or above	22.27	yes	85	former	Assumed deceased	Diseases of heart (I00-I09, I11, I13, I20-I51)	75	yes	yes	no	no	no	no	1.86	0.388975	0.22	5.49	25.5	0.5	0.08	0.22	¡Ý60	£¼25	0.021882353	0.004576176	0.002588235	0.064588235	0.3	0.005882353	0.000941176	0.002588235	-3.777389279	-5.189251958	-5.630094759	-2.724358939	-1.200645014	-4.978794688	-6.244461062	-5.630094759
2001-2002	10380	1	25	34	male	mexican	married_partner	2.83	college graduate or above	30.9	yes	284.0045249	heavy	Assumed alive	alive	206	no	yes	no	no	no	no	2.35	1.622375	0.38	8.5	120.7	3.8	0.39	0.44	20-39	¡Ý30	0.008274516	0.005712497	0.001338007	0.029929101	0.424993229	0.013380069	0.001373218	0.001549271	-4.68048485	-5.003784264	-6.058456486	-3.476057771	-0.853331828	-4.241912162	-6.043508625	-5.971947808
2001-2002	10381	1	22	54	female	white	married_partner	2.58	high school graduate/ged or equivalent	19.21	no	117.9977376	former	Assumed alive	alive	219	yes	yes	no	no	no	no	2.69	0.856325	0.47	13.57	21.3	1	0.33	0.24	40-59	£¼25	0.022797047	0.007257131	0.003983127	0.115002205	0.180511936	0.008474739	0.002796664	0.002033937	-3.738193771	-4.796678129	-5.30169763	-2.15414608	-1.706433867	-4.6591261	-5.573632548	-5.797894063
2001-2002	10382	1	19	52	male	white	married_partner	5	college graduate or above	21.31	no	52.99773756	mild	Assumed alive	alive	217	yes	yes	no	no	no	no	0.95	0.12605	0.6	3	38.6	0.4	0.05	0.09	40-59	£¼25	0.017925293	0.002378403	0.011321238	0.05660619	0.728332978	0.007547492	0.000943436	0.001698186	-3.967255972	-5.690352043	-4.396430839	-2.854125252	-0.315624892	-4.762117373	-6.243297481	-5.915175695
2001-2002	10390	2	27	57	male	other	married_partner	5	college graduate or above	27.27	no	177.9977376	heavy	Assumed deceased	All other causes (residual)	51	yes	yes	yes	no	no	no	1.23	1.196925	0.52	5.96	78.1	1.5	0.18	0.15	40-59	25-29.9	0.0069102	0.006724383	0.002921385	0.033483572	0.438769622	0.008427073	0.001011249	0.000842707	-4.839602189	-4.863373301	-5.541310257	-3.367272252	-0.821504276	-4.66416958	-6.208999452	-6.296519408
2001-2002	10396	2	22	60	female	white	married_partner	2.7	high school graduate/ged or equivalent	42.35	yes	75.99547511	moderate	Assumed deceased	Malignant neoplasms (C00-C97)	52	no	yes	no	no	no	no	0.61	0.18675	0.23	5.97	38.2	0.6	0.24	0.19	¡Ý60	¡Ý30	0.008026794	0.002457383	0.003026496	0.078557309	0.502661506	0.007895207	0.003158083	0.002500149	-4.707558048	-5.667243291	-5.514858765	-2.531277653	-0.685850851	-4.722242697	-5.482701185	-5.654949782
2001-2002	10413	1	26	41	female	white	married_partner	2.73	high school graduate/ged or equivalent	23.36	yes	55.99547511	moderate	Assumed alive	alive	207	yes	yes	no	no	no	no	1.08	0.31715	0.19	1.85	9.4	0.9	0.16	0.05	40-59	£¼25	0.019287273	0.005663851	0.003393131	0.033038384	0.167870707	0.016072727	0.002857374	0.000892929	-3.897761549	-5.011057808	-5.427713023	-3.380266455	-1.778621904	-4.070272985	-5.557768706	-6.269629759
2001-2002	10422	2	27	63	female	mexican	married_partner	2.07	high school graduate/ged or equivalent	24.43	no	167.9977376	moderate	Assumed alive	alive	212	yes	yes	no	no	no	no	1.88	1.45595	0.38	4.69	135.8	0.9	0.23	0.14	¡Ý60	£¼25	0.011190627	0.008666486	0.002261935	0.027917043	0.808344219	0.005357215	0.001369066	0.000833345	-4.40708791	-4.639090452	-5.725434633	-3.543324148	-0.211530965	-5.05816489	-6.045259471	-6.301613354
2001-2002	10433	2	23	81	female	white	alone	1.24	high school graduate/ged or equivalent	31.84	no	47.99773756	never	Assumed deceased	Influenza and pneumonia (J09-J18)	46	no	yes	no	no	no	no	5.69	0.272325	0.61	2.48	29.3	1	0.06	0.08	¡Ý60	¡Ý30	0.118547254	0.005673705	0.012708932	0.051669102	0.61044544	0.020834315	0.001250059	0.001666745	-2.124043552	-5.009580112	-4.289707662	-2.943726294	-0.491929552	-3.824272448	-6.096798876	-5.926896566
2001-2002	10440	2	20	46	male	black	alone	0.44	high school graduate/ged or equivalent	24.17	yes	210	heavy	Assumed alive	alive	223	yes	no	no	no	no	no	1.02	1.8018	0.34	4.85	69.6	3.1	0.21	0.14	40-59	£¼25	0.004857143	0.00858	0.001619048	0.023095238	0.331428571	0.014761905	0.001	0.000666667	-5.140093361	-4.648077687	-5.944944531	-3.725741047	-1.101330265	-4.150159341	-6.214608098	-6.396929655
2001-2002	10447	1	19	60	male	white	married_partner	5	college graduate or above	30.13	yes	135	moderate	Assumed alive	alive	218	yes	yes	no	no	no	no	1.15	0.43865	0.42	8.37	71.4	1.6	0.3	0.18	¡Ý60	¡Ý30	0.008518519	0.003249259	0.003111111	0.062	0.528888889	0.011851852	0.002222222	0.001333333	-4.65451606	-5.461010603	-5.494061944	-2.764620553	-0.635087938	-4.354267365	-5.737684026	-6.060457419
2001-2002	10449	1	18	51	male	black	married_partner	4.78	high school graduate/ged or equivalent	27	yes	120.9954751	heavy	Assumed alive	alive	217	yes	yes	no	no	no	no	0.43	0.4282	0.13	5.34	48.8	5	0.47	0.18	40-59	25-29.9	0.003553852	0.003538975	0.00107442	0.044133882	0.403320868	0.041323859	0.003884443	0.001487659	-5.391781831	-5.395053993	-6.178073517	-3.098122055	-0.905546489	-3.1624043	-5.321700067	-5.996413196
2001-2002	10471	2	23	28	male	white	married_partner	5	college graduate or above	23.94	yes	40.99547511	former	Assumed alive	alive	205	no	yes	no	no	no	no	0.69	0.053325	0.34	1.81	17.3	0.07	0.07	0.07	20-39	£¼25	0.016831126	0.001300753	0.008293598	0.044151214	0.421997792	0.001707506	0.001707506	0.001707506	-4.026809707	-6.074518683	-4.678429478	-3.097738108	-0.860388319	-5.911727541	-5.911727541	-5.911727541
2001-2002	10474	2	18	35	female	white	alone	4.69	college graduate or above	22.07	no	142.9977376	moderate	Assumed alive	alive	212	yes	yes	no	no	no	no	0.79	0.320025	0.5	10.13	64.9	2	0.13	0.55	20-39	£¼25	0.005524563	0.002237972	0.003496559	0.070840282	0.453853334	0.013986235	0.000909105	0.003846215	-5.032181312	-5.732807926	-5.404442882	-2.633309935	-0.787780254	-4.200623148	-6.26112058	-5.329557353
2001-2002	10477	2	25	31	male	other	alone	4.19	college graduate or above	17.95	no	260.9954751	mild	Assumed alive	alive	208	no	yes	no	no	no	no	1.65	1.282275	0.57	7.59	97.9	0.7	0.19	0.25	20-39	£¼25	0.006321949	0.004913016	0.002183946	0.029080964	0.375102288	0.002682039	0.000727982	0.000957871	-4.916878773	-5.130599221	-5.749634	-3.503862735	-0.977894129	-5.604288649	-6.360801043	-6.235897614
2001-2002	10481	2	14	36	female	other	married_partner	1.89	high school graduate/ged or equivalent	42.37	no	225	moderate	Assumed alive	alive	224	yes	yes	no	no	no	no	0.83	0.582275	0.71	8.54	17.9	1.2	0.32	0.31	20-39	¡Ý30	0.003688889	0.002587889	0.003155556	0.037955556	0.079555556	0.005333333	0.001422222	0.001377778	-5.362559635	-5.630191303	-5.483309152	-3.245333884	-2.518808201	-5.061928588	-6.023069887	-6.041588934
2001-2002	10488	2	23	46	male	mexican	married_partner	3.95	high school graduate/ged or equivalent	27.7	yes	104.0045249	moderate	Assumed alive	alive	206	no	no	yes	no	no	no	1.25	0.1622	0.56	2.42	40.8	1.1	0.09	0.07	40-59	25-29.9	0.012018708	0.001559548	0.005384381	0.023268218	0.392290624	0.010576463	0.000865347	0.000673048	-4.34136789	-5.967924782	-5.053900722	-3.718587669	-0.933206438	-4.458781302	-6.284308203	-6.393108382
2001-2002	10502	1	22	49	female	mexican	married_partner	1.74	less than 9th grade	33.08	no	152.9977376	never	Assumed alive	alive	218	no	yes	no	no	no	no	1.78	0.24315	1	8.33	97.4	2.5	0.17	0.54	40-59	¡Ý30	0.011634159	0.001589239	0.006536044	0.05444525	0.636610721	0.016340111	0.001111128	0.003529464	-4.371351104	-5.956391197	-4.888057855	-2.89235924	-0.450027337	-4.054732912	-6.160533094	-5.397151679
2001-2002	10506	1	17	23	female	mexican	married_partner	2.39	less than 9th grade	20.35	no	122.9977376	never	Assumed alive	alive	217	no	no	no	no	no	no	0.81	0.05815	1.44	4.85	117.4	2.5	0.23	0.19	20-39	£¼25	0.006585487	0.000472773	0.011707532	0.03943162	0.954489101	0.020325577	0.001869953	0.001544744	-4.881518464	-6.520608312	-4.365560357	-3.208143137	-0.045531921	-3.847848123	-5.853459593	-5.973725278
2001-2002	10517	1	20	63	female	black	alone	1.28	high school graduate/ged or equivalent	36.74	yes	92.99773756	never	Assumed alive	alive	225	no	yes	no	yes	no	yes	1.45	0.782125	0.29	3.01	23.7	0.8	0.09	0.2	¡Ý60	¡Ý30	0.015591777	0.008410151	0.003118355	0.032366379	0.254844909	0.00860236	0.000967765	0.00215059	-4.098848058	-4.665966296	-5.492301362	-3.400206509	-1.363183841	-4.645746397	-6.230856655	-5.760165557
2001-2002	10537	2	17	75	male	black	married_partner	5	college graduate or above	32.53	yes	149.0045249	former	Assumed deceased	Malignant neoplasms (C00-C97)	129	yes	yes	yes	no	yes	no	0.28	0.713375	0.37	9.66	68.7	1.2	0.18	0.28	¡Ý60	¡Ý30	0.001879138	0.004787606	0.002483146	0.064830246	0.461059824	0.008053447	0.001208017	0.001879138	-5.850264486	-5.152036495	-5.659819351	-2.720675881	-0.772060907	-4.704609742	-6.115660449	-5.850264486
2001-2002	10542	2	21	46	male	white	married_partner	5	college graduate or above	26.58	no	105.9954751	heavy	Assumed alive	alive	211	yes	yes	no	no	no	no	2.28	0.468125	0.39	5.05	71.7	0.8	0.09	0.23	40-59	25-29.9	0.021510352	0.004416462	0.003679402	0.047643543	0.67644397	0.007547492	0.000849093	0.002169904	-3.793779978	-5.218312423	-5.364584881	-3.023236198	-0.389428431	-4.762117373	-6.293060112	-5.754053992
2001-2002	10573	1	17	45	female	white	married_partner	5	college graduate or above	24.85	no	152.0022624	mild	Assumed alive	alive	218	yes	yes	no	no	no	no	2.76	0.3215	2.22	8.22	41.2	0.8	0.22	0.2	40-59	£¼25	0.018157624	0.0021151	0.014605046	0.054078142	0.271048597	0.00526308	0.001447347	0.00131577	-3.955054498	-5.771493993	-4.16016097	-2.89900233	-1.301774563	-5.073083273	-6.012750748	-6.068013081
2001-2002	10574	2	26	39	male	white	alone	5	high school graduate/ged or equivalent	20.91	yes	50.99547511	heavy	Assumed alive	alive	227	yes	yes	no	no	no	no	1.12	0.229125	0.13	2.48	19.7	0.5	0.12	0.08	20-39	£¼25	0.021962733	0.004493046	0.002549246	0.048631766	0.386308784	0.009804791	0.00235315	0.001568767	-3.773882685	-5.204272406	-5.641020153	-3.003124212	-0.948533012	-4.527765588	-5.69785509	-5.964329403
2001-2002	10581	2	24	40	female	white	married_partner	1.59	college graduate or above	25.5	yes	29.00452489	moderate	Assumed alive	alive	212	yes	yes	no	no	no	no	0.42	0.08785	0.15	2.91	9	0.3	0.08	0.1	40-59	25-29.9	0.014480499	0.003028838	0.005171607	0.100329173	0.310296412	0.010343214	0.00275819	0.003447738	-4.168174162	-5.514277343	-5.087796043	-2.289380921	-1.167009728	-4.479135623	-5.583817733	-5.415359647
2001-2002	10582	1	17	44	female	other	alone	1.33	high school graduate/ged or equivalent	34.17	yes	45.99547511	never	Assumed alive	alive	217	no	yes	no	no	no	no	2.28	0.584175	0.97	2.61	51.1	0.1	0.16	0.15	40-59	¡Ý30	0.049570093	0.012700706	0.021089031	0.056744712	1.110978849	0.002174127	0.003478603	0.00326119	-2.984394916	-4.290307925	-3.812674129	-2.851723497	0.106141175	-5.752722675	-5.4084441	-5.458206731
2001-2002	10601	2	16	50	male	white	married_partner	5	college graduate or above	28.76	no	112.9977376	mild	Assumed alive	alive	205	yes	yes	yes	no	no	no	1.16	0.118975	0.28	4.44	65.5	1	0.23	0.18	40-59	25-29.9	0.010265692	0.001052897	0.002477926	0.039292822	0.579657623	0.008849735	0.002035439	0.001592952	-4.485993255	-6.188503222	-5.661319221	-3.211581937	-0.543593984	-4.620310757	-5.797399225	-5.954958189
2001-2002	10624	2	26	49	female	white	married_partner	4.31	high school graduate/ged or equivalent	22.15	no	195.9954751	mild	Assumed deceased	All other causes (residual)	221	yes	yes	no	no	no	no	2.83	0.7728	0.46	9.66	57.6	1	0.19	0.22	40-59	£¼25	0.014439109	0.003942948	0.002346993	0.049286852	0.293884336	0.005102159	0.00096941	0.001122475	-4.170851453	-5.30979333	-5.699692961	-2.990011625	-1.221172082	-5.099112701	-6.230021205	-6.155172469
2001-2002	10627	2	22	23	female	white	married_partner	1.6	high school graduate/ged or equivalent	19.12	no	202.9977376	moderate	Assumed alive	alive	216	yes	no	no	no	no	no	6.32	1.355375	0.84	7.22	84.7	1.3	0.4	0.23	20-39	£¼25	0.031133352	0.006676799	0.004137977	0.035566899	0.41724603	0.006404012	0.001970465	0.001133018	-3.437860788	-4.869552674	-5.271095827	-3.308611851	-0.871685432	-4.905733228	-5.819036668	-6.15021761
2001-2002	10630	2	17	66	female	mexican	alone	0	less than 9th grade	39.64	no	22.99773756	former	Assumed alive	alive	210	no	no	yes	no	no	no	0.36	0.1826	0.13	2.39	12	2.8	0.17	0.15	¡Ý60	¡Ý30	0.015653714	0.007939911	0.00565273	0.103923266	0.521790457	0.121751107	0.007392031	0.006522381	-4.095122041	-4.717229594	-5.012727989	-2.254525995	-0.64857455	-2.097596496	-4.780472657	-4.889872606
2001-2002	10633	1	19	63	female	white	married_partner	5	college graduate or above	25.42	no	40	former	Assumed deceased	Malignant neoplasms (C00-C97)	218	no	yes	no	no	no	no	1.29	0.0434	0.16	2.7	74.4	0.2	0.15	0.1	¡Ý60	25-29.9	0.03225	0.001085	0.004	0.0675	1.86	0.005	0.00375	0.0025	-3.403700512	-6.172986424	-5.298317367	-2.680921534	0.621113978	-5.11599581	-5.349610661	-5.65499231
2001-2002	10638	1	16	69	male	white	married_partner	3.73	college graduate or above	24.8	yes	92.99773756	former	Assumed alive	alive	226	no	yes	yes	no	no	no	1.58	0.1821	0.31	5.02	58	0.6	0.07	0.15	¡Ý60	£¼25	0.016989661	0.001958112	0.003333414	0.053979808	0.623671086	0.00645177	0.000752706	0.001612942	-4.017958096	-5.823204001	-5.441399497	-2.900789292	-0.47053003	-4.89930371	-6.346594124	-5.947278312
2001-2002	10663	1	23	56	female	white	alone	1.4	high school graduate/ged or equivalent	45.92	yes	87.99773756	former	Assumed alive	alive	224	yes	yes	yes	no	yes	no	1.19	0.294525	0.2	5.02	50.9	1.2	0.13	0.17	40-59	¡Ý30	0.013523075	0.003346961	0.002272786	0.057046921	0.578423962	0.013636714	0.001477311	0.001931868	-4.232016519	-5.438278287	-5.722113759	-2.846503609	-0.545720838	-4.224222233	-6.000581699	-5.832115568
2001-2002	10670	2	18	79	female	black	alone	1.35	college graduate or above	25.15	yes	205	former	Assumed deceased	All other causes (residual)	160	no	yes	no	no	no	no	1.63	0.95565	0.74	4.89	67.4	1.8	0.28	0.35	¡Ý60	25-29.9	0.00795122	0.004661707	0.003609756	0.023853659	0.328780488	0.008780488	0.001365854	0.001707317	-4.715965498	-5.174029786	-5.379580331	-3.694750312	-1.109328034	-4.627365918	-6.046616367	-5.911797144
2001-2002	10676	1	23	41	male	white	married_partner	4.39	college graduate or above	24.22	no	145.9954751	heavy	Assumed alive	alive	224	no	yes	no	no	no	no	1.08	0.085725	0.16	3.62	44.5	0.7	0.13	0.2	40-59	£¼25	0.00739749	0.000587176	0.001095924	0.024795289	0.304803967	0.004794669	0.000890439	0.001369905	-4.779822482	-6.445799111	-6.167760593	-3.6575634	-1.184811013	-5.150816897	-6.270946437	-6.044905211
2001-2002	10695	2	25	22	female	white	married_partner	1.69	high school graduate/ged or equivalent	18.29	no	172.9977376	mild	Assumed alive	alive	208	no	no	no	no	no	no	2.49	0.2335	0.59	4.53	57.2	0.6	0.18	0.1	20-39	£¼25	0.014393252	0.001349729	0.003410449	0.026185314	0.330640162	0.003468253	0.001040476	0.000578042	-4.173826059	-6.053455432	-5.42377873	-3.605078395	-1.103704747	-5.410757674	-6.194572148	-6.451570288
2001-2002	10705	2	23	46	male	white	married_partner	5	high school graduate/ged or equivalent	26.97	yes	22.00226244	mild	Assumed deceased	All other causes (residual)	71	yes	yes	no	no	no	no	1	0.54455	0.17	1.03	16.6	0.2	0.07	0.04	40-59	25-29.9	0.045449871	0.024749728	0.007726478	0.046813368	0.754467866	0.009089974	0.003181491	0.001817995	-3.069381581	-3.659331234	-4.74139341	-3.040450021	-0.280418031	-4.596212992	-5.477087397	-5.87172969
2001-2002	10732	1	15	65	male	white	married_partner	4.19	high school graduate/ged or equivalent	31.44	no	132.9977376	mild	Assumed alive	alive	225	no	yes	no	no	no	no	2.47	0.366475	0.42	8.81	95.5	1.7	0.16	0.2	¡Ý60	¡Ý30	0.018571744	0.002755498	0.003157948	0.066241728	0.718057328	0.012782172	0.001203028	0.001503785	-3.93366836	-5.584534379	-5.482733486	-2.699461267	-0.329814192	-4.284379383	-6.117922509	-5.9899517
2001-2002	10760	2	26	47	female	white	married_partner	5	college graduate or above	38	no	105	mild	Assumed alive	alive	228	no	yes	no	no	no	no	0.86	0.288375	0.2	10.41	128.7	0.6	0.12	0.36	40-59	¡Ý30	0.008190476	0.002746429	0.001904762	0.099142857	1.225714286	0.005714286	0.001142857	0.003428571	-4.689587528	-5.586952274	-5.841403853	-2.301157541	0.204339283	-5.003517826	-6.145615227	-5.419678224
2001-2002	10775	2	16	77	female	black	alone	1.35	less than 9th grade	28.36	yes	25	former	Assumed deceased	Diabetes mellitus (E10-E14)	64	no	yes	no	yes	no	yes	0.13	0.1024	0.08	0.79	6.4	0.1	0.08	0.04	¡Ý60	25-29.9	0.0052	0.004096	0.0032	0.0316	0.256	0.004	0.0032	0.0016	-5.083205987	-5.279299361	-5.472670754	-3.423442991	-1.358679194	-5.298317367	-5.472670754	-5.952243834
2001-2002	10785	1	18	29	male	white	alone	3.49	college graduate or above	25.35	no	145	heavy	Assumed alive	alive	215	yes	no	no	no	no	no	3.26	0.1684	0.4	4.53	54.4	1.2	0.09	0.19	20-39	25-29.9	0.022482759	0.001161379	0.002758621	0.031241379	0.375172414	0.008275862	0.00062069	0.001310345	-3.751488803	-6.137008691	-5.583703227	-3.43450458	-0.977707693	-4.680339729	-6.424903507	-6.07035849
2001-2002	10787	2	27	29	female	mexican	married_partner	5	high school graduate/ged or equivalent	23.19	no	79.00452489	moderate	Assumed alive	alive	211	yes	yes	no	no	no	no	0.59	0.378025	0.15	3.61	8.9	0.6	0.08	0.09	20-39	£¼25	0.007467927	0.004784853	0.001898625	0.045693585	0.112651775	0.007594502	0.0010126	0.001139175	-4.771469583	-5.152512412	-5.843518644	-3.064148483	-2.174616106	-4.756632615	-6.208327747	-6.147334918
2001-2002	10789	1	14	33	male	black	married_partner	1.2	high school graduate/ged or equivalent	24.34	no	240.9954751	mild	Assumed alive	alive	214	yes	no	no	no	no	no	2.75	0.600325	0.38	7.36	93.3	10.8	0.21	0.27	20-39	£¼25	0.011411003	0.002491022	0.001576793	0.030539992	0.387144198	0.044814119	0.000871386	0.001120353	-4.389171891	-5.657560785	-5.961209641	-3.456498936	-0.946378363	-3.083162951	-6.28107613	-6.156172702
2001-2002	10791	2	24	47	male	white	alone	1.84	college graduate or above	23.72	no	125	mild	Assumed alive	alive	212	no	yes	no	no	no	no	3.82	0.2044	0.36	5.13	62.4	0.7	0.11	0.29	40-59	£¼25	0.03056	0.0016352	0.00288	0.04104	0.4992	0.0056	0.00088	0.00232	-3.455864783	-5.938796199	-5.551920125	-3.169133733	-0.692747261	-5.02068563	-6.276483502	-5.707790496
2001-2002	10793	2	24	34	male	white	alone	1.98	high school graduate/ged or equivalent	28.88	no	22.00226244	mild	Assumed alive	alive	213	no	no	no	no	no	no	0.37	0.036975	0.07	0.73	9.5	0.1	0.07	0.03	20-39	25-29.9	0.016816452	0.001680509	0.003181491	0.033178406	0.431773779	0.004544987	0.003181491	0.001363496	-4.027632954	-5.921748578	-5.477087397	-3.376161233	-0.837540138	-5.194860976	-5.477087397	-6.047613339
2001-2002	10805	1	23	73	male	white	married_partner	1.72	less than 9th grade	22.7	no	187.0022624	mild	Assumed deceased	Malignant neoplasms (C00-C97)	134	yes	yes	no	no	no	no	2.72	1.8668	0.33	8.26	49.6	1.8	0.12	0.25	¡Ý60	£¼25	0.014545279	0.009982767	0.001764685	0.044170589	0.265237433	0.009625552	0.000641703	0.001336882	-4.163998316	-4.511427878	-5.890828744	-3.097309099	-1.323366764	-4.544493613	-6.412020877	-6.058937622
2001-2002	10833	1	15	47	male	white	married_partner	4.31	college graduate or above	23.54	no	52.99773756	mild	Assumed alive	alive	226	yes	yes	no	no	no	no	0.36	0.1165	0.13	2.13	21.2	0.2	0.07	0.13	40-59	£¼25	0.006792743	0.002198207	0.002452935	0.040190395	0.400017076	0.003773746	0.001320811	0.002452935	-4.854562389	-5.745164925	-5.668530714	-3.189550184	-0.91375127	-5.344623958	-6.065838543	-5.668530714
2001-2002	10845	1	18	39	male	white	married_partner	5	college graduate or above	41.13	no	305.9954751	former	Assumed alive	alive	214	no	yes	no	no	no	no	1.4	0.457825	1.68	10.78	83.3	0.8	0.16	0.28	20-39	¡Ý30	0.004575231	0.001496182	0.005490277	0.035229279	0.272226248	0.002614418	0.000522884	0.000915046	-5.189421518	-5.992992812	-5.037450027	-3.317887672	-1.297455081	-5.622824503	-6.48714967	-6.258013526
2001-2002	10846	2	17	62	female	mexican	married_partner	3.33	high school graduate/ged or equivalent	36.4	no	170.9954751	former	Assumed alive	alive	210	no	yes	yes	no	no	no	19.5	0.91555	1.09	8.33	84.6	1.7	0.12	0.4	¡Ý60	¡Ý30	0.114038105	0.005354235	0.006374438	0.048714739	0.494749934	0.009941784	0.000701773	0.002339243	-2.162491855	-5.05863372	-4.909735626	-3.001453823	-0.701683645	-4.515166466	-6.376084656	-5.702011089
2001-2002	10849	1	18	48	female	black	alone	0.12	high school graduate/ged or equivalent	25.23	no	30	heavy	Assumed alive	alive	213	yes	no	no	no	no	no	0.49	0.3838	0.25	0.9	5.6	1	0.08	0.05	40-59	25-29.9	0.016333333	0.012793333	0.008333333	0.03	0.186666667	0.033333333	0.002666667	0.001666667	-4.055123849	-4.283569895	-4.674163057	-3.473768074	-1.67308794	-3.371638579	-5.608472295	-5.926926026
2001-2002	10859	2	17	62	male	mexican	married_partner	4.94	college graduate or above	31.67	no	172.0022624	mild	Assumed deceased	Malignant neoplasms (C00-C97)	39	yes	yes	no	no	yes	no	1.63	0.8168	0.36	9.08	49.6	1.3	0.23	0.26	¡Ý60	¡Ý30	0.00947662	0.004748775	0.002092996	0.052790003	0.2883683	0.00755804	0.001337192	0.001511608	-4.558609216	-5.158768535	-5.778615167	-2.922667642	-1.240055008	-4.760884073	-6.058805193	-5.986832084
2001-2002	10861	1	18	47	female	white	married_partner	4.64	college graduate or above	34.94	yes	47.99773756	mild	Assumed deceased	Accidents (unintentional injuries) (V01-X59, Y85-Y86)	85	no	yes	no	no	no	no	0.73	0.122125	0.31	2.16	23.7	0.6	0.08	0.2	40-59	¡Ý30	0.01520905	0.002544391	0.006458638	0.045002121	0.493773274	0.012500589	0.001666745	0.004166863	-4.122185538	-5.642388992	-4.898382488	-3.079067772	-0.703655654	-4.30502195	-5.926896566	-5.265489531
2001-2002	10878	1	22	27	male	other	alone	3.49	high school graduate/ged or equivalent	26.87	no	137.9977376	mild	Assumed alive	alive	219	yes	yes	no	no	no	no	2.76	0.16975	0.42	10.51	42.2	0.6	0.12	0.26	20-39	25-29.9	0.020000328	0.001230093	0.003043528	0.076160669	0.305802115	0.004347897	0.000869579	0.001884089	-3.863217227	-6.105712156	-5.510637662	-2.561865422	-1.181552316	-5.231051811	-6.282041754	-5.848546249
2001-2002	10897	1	25	40	male	mexican	married_partner	1.3	high school graduate/ged or equivalent	29.24	no	15.99547511	heavy	Assumed alive	alive	206	yes	no	no	no	no	no	2.2	0.03925	0.08	0.86	8.2	0.4	0.05	0.03	40-59	25-29.9	0.137538897	0.002453819	0.005001414	0.053765205	0.512644979	0.025007072	0.003125884	0.00187553	-1.97660415	-5.668274717	-5.1157601	-2.90470023	-0.666222955	-3.649386773	-5.490474975	-5.851518131
2001-2002	10907	2	24	77	male	white	alone	2.71	college graduate or above	28.7	no	147.9977376	mild	Assumed deceased	Malignant neoplasms (C00-C97)	47	yes	yes	no	no	no	yes	0.2	0.5741	0.31	3.91	194	1	0.15	0.24	¡Ý60	25-29.9	0.001351372	0.003879113	0.002094627	0.026419323	1.310830849	0.00675686	0.001013529	0.001621646	-6.052756287	-5.322791766	-5.778088022	-3.596507303	0.271423756	-4.85917766	-6.207866371	-5.943952757
2001-2002	10926	1	16	73	female	white	married_partner	4.36	high school graduate/ged or equivalent	32.99	yes	97.00226244	mild	Assumed alive	alive	223	no	yes	no	no	no	no	0.99	0.2634	0.33	3.37	74.4	1.1	0.12	0.16	¡Ý60	¡Ý30	0.010205948	0.002715401	0.003401983	0.034741458	0.76699242	0.011339942	0.001237085	0.001649446	-4.491310613	-5.595268778	-5.42570027	-3.331443983	-0.263975416	-4.394913986	-6.102581802	-5.933404693
2001-2002	10927	2	14	23	female	white	alone	1.05	less than 9th grade	22.72	no	20	mild	Assumed alive	alive	224	yes	yes	no	no	no	no	0.27	0.0179	0.12	0.75	60.4	0.07	0.04	0.03	20-39	£¼25	0.0135	0.000895	0.006	0.0375	3.02	0.0035	0.002	0.0015	-4.23360663	-6.26853644	-4.96184513	-3.257097038	1.105587902	-5.403677882	-5.80914299	-5.991464547
2001-2002	10964	1	16	47	female	white	married_partner	5	college graduate or above	40.6	yes	125	mild	Assumed deceased	All other causes (residual)	156	no	yes	no	no	no	no	3.84	0.6774	0.43	4.44	66.4	0.2	0.11	0.31	40-59	¡Ý30	0.03072	0.0054192	0.00344	0.03552	0.5312	0.0016	0.00088	0.00248	-3.450807882	-5.04846178	-5.417100903	-3.309895223	-0.63073592	-5.952243834	-6.276483502	-5.660722985
2001-2002	10966	2	28	55	male	mexican	married_partner	2.09	less than 9th grade	30.79	no	205	mild	Assumed alive	alive	212	yes	yes	no	no	no	no	0.76	0.265175	0.39	5.93	39.1	1.9	0.34	0.15	40-59	¡Ý30	0.003707317	0.001293537	0.001902439	0.028926829	0.190731707	0.009268293	0.001658537	0.000731707	-5.358637157	-6.077660292	-5.842203853	-3.508999901	-1.651658242	-4.578694512	-5.929979463	-6.358647469
2001-2002	10988	2	17	68	male	mexican	married_partner	2.26	less than 9th grade	26.21	yes	42.00226244	mild	Assumed alive	alive	210	no	yes	no	no	no	no	0.18	0.07775	0.12	3.7	26.2	0.4	0.06	0.06	¡Ý60	25-29.9	0.004285483	0.001851091	0.002856989	0.088090493	0.623775922	0.009523297	0.001428494	0.001428494	-5.242791191	-5.860053634	-5.557868463	-2.418102652	-0.470362218	-4.554163763	-6.02048377	-6.02048377
2001-2002	11019	1	16	50	female	white	married_partner	5	college graduate or above	21.62	no	115.9954751	heavy	Assumed alive	alive	227	yes	yes	no	no	yes	no	3.37	0.436075	0.29	36.63	4.3	1.4	0.13	0.54	40-59	£¼25	0.029052857	0.003759414	0.002500098	0.31578818	0.037070412	0.012069436	0.001120733	0.004655354	-3.504797534	-5.347630751	-5.654964447	-1.14952193	-3.268317898	-4.33747888	-6.15599332	-5.17515257
2001-2002	11020	2	18	39	female	white	married_partner	3.02	college graduate or above	21.9	no	175	mild	Assumed alive	alive	212	no	yes	no	no	no	no	0.64	0.39815	0.36	22.42	37.4	0.4	0.13	0.31	20-39	£¼25	0.003657143	0.002275143	0.002057143	0.128114286	0.213714286	0.002285714	0.000742857	0.001771429	-5.36935314	-5.72139379	-5.790274506	-2.047057331	-1.538447038	-5.718171212	-6.352229476	-5.888392362
2001-2002	11032	1	17	59	female	white	married_partner	5	college graduate or above	31.39	no	35.99547511	mild	Assumed alive	alive	218	no	yes	no	no	no	no	1.06	0.114025	0.17	1.3	16.9	0.2	0.08	0.07	40-59	¡Ý30	0.029448146	0.003167759	0.004722816	0.036115651	0.469503457	0.005556254	0.002222502	0.001944689	-3.491730179	-5.480376733	-5.163294315	-3.293716551	-0.753951973	-5.027335887	-5.737597336	-5.827752113
2001-2002	11035	2	27	43	female	white	married_partner	2.15	college graduate or above	25.39	yes	45	heavy	Assumed alive	alive	211	yes	yes	no	no	no	no	1.07	0.2307	0.15	1.15	18.8	0.2	0.07	0.06	40-59	25-29.9	0.023777778	0.005126667	0.003333333	0.025555556	0.417777778	0.004444444	0.001555556	0.001333333	-3.697808085	-5.095104451	-5.44141821	-3.628516304	-0.870414863	-5.213159558	-5.96948564	-6.060457419
2001-2002	11038	2	20	36	female	black	alone	0.44	high school graduate/ged or equivalent	27.97	no	270.9954751	never	Assumed alive	alive	222	no	yes	no	no	no	no	1.16	1.64105	1.72	7.96	138.6	1.2	0.4	0.37	20-39	25-29.9	0.004280514	0.006055636	0.006346969	0.029373184	0.511447654	0.004428118	0.001476039	0.001365336	-5.243731785	-4.953928525	-4.913467371	-3.494195159	-0.668556712	-5.216162758	-6.001095009	-6.046835005
2001-2002	11063	1	27	82	female	white	alone	2.33	college graduate or above	19.34	yes	87.00226244	former	Assumed deceased	Alzheimer's disease (G30)	63	no	yes	no	no	no	no	2.27	0.844125	0.65	5.35	39.7	0.9	0.13	0.13	¡Ý60	£¼25	0.026091276	0.009702334	0.00747107	0.061492654	0.456309973	0.010344559	0.001494214	0.001494214	-3.60854354	-4.53729344	-4.77109844	-2.772706269	-0.782393841	-4.479017071	-5.993781623	-5.993781623
2001-2002	11068	2	15	29	male	white	married_partner	3.31	college graduate or above	30.37	no	357.0022624	mild	Assumed alive	alive	217	no	yes	no	no	no	no	0.78	0.26505	0.39	15.76	90.6	1	0.17	0.36	20-39	¡Ý30	0.00218486	0.000742432	0.00109243	0.044145378	0.253779904	0.002801103	0.000476187	0.001008397	-5.749346915	-6.352473286	-6.169429184	-3.097867363	-1.367355227	-5.572464071	-6.518292557	-6.210418402
2001-2002	11072	1	17	42	female	white	married_partner	2.68	college graduate or above	22.95	no	37.00226244	mild	Assumed alive	alive	218	yes	yes	no	no	no	no	0.98	0.1803	0.27	6.82	47.6	0.7	0.13	0.23	40-59	£¼25	0.026484867	0.004872675	0.007296851	0.184313054	1.286407826	0.018917762	0.003513299	0.006215836	-3.594119716	-5.137445038	-4.79187922	-1.6857087	0.25263076	-3.916143375	-5.400726977	-4.931477205
2001-2002	11092	2	19	66	male	white	married_partner	5	college graduate or above	27.25	yes	142.9977376	never	Assumed deceased	All other causes (residual)	30	no	yes	no	no	yes	no	0.74	0.4524	0.49	4.92	46.4	0.3	0.1	0.21	¡Ý60	25-29.9	0.005174907	0.003163686	0.003426628	0.034406139	0.324480658	0.002097935	0.000699312	0.001468555	-5.087261449	-5.481354439	-5.42011724	-3.340870063	-1.122452241	-5.777019425	-6.377531955	-6.00412244
2001-2002	11096	2	15	24	male	mexican	married_partner	1.1	less than 9th grade	24.17	no	109.0045249	heavy	Assumed alive	alive	218	no	yes	no	no	no	no	1.46	0.1159	0.31	5.32	44.4	0.6	0.16	0.16	20-39	£¼25	0.013393939	0.001063259	0.002843919	0.048805313	0.40732254	0.005504359	0.001467829	0.001467829	-4.240948036	-6.183468695	-5.561262954	-2.999633606	-0.895697877	-5.035282764	-6.004416472	-6.004416472
2001-2002	11110	1	20	45	male	black	alone	2.44	high school graduate/ged or equivalent	30.04	yes	127.0022624	moderate	Assumed deceased	Malignant neoplasms (C00-C97)	103	yes	yes	no	no	no	no	0.51	0.731425	0.42	5.38	64.1	2	0.15	0.36	40-59	¡Ý30	0.004015676	0.005759149	0.003307028	0.04236145	0.504715418	0.015747751	0.001181081	0.002834595	-5.295186973	-4.996858229	-5.447507241	-3.13818448	-0.681781183	-4.089491301	-6.127934506	-5.563691411
2001-2002	11119	2	19	24	male	white	married_partner	0.96	college graduate or above	27.81	no	255.9954751	never	Assumed alive	alive	223	no	yes	no	no	no	no	2.69	0.233525	0.64	8.21	102.9	0.8	0.07	0.21	20-39	25-29.9	0.010507998	0.000912223	0.002500044	0.032070879	0.40196023	0.003125055	0.000273442	0.000820327	-4.464712987	-6.259488758	-5.654979685	-3.409102161	-0.908917407	-5.490675869	-6.666031547	-6.308739124
2001-2002	11121	1	14	46	male	mexican	married_partner	0.54	less than 9th grade	24.54	no	125	heavy	Assumed alive	alive	213	yes	no	yes	no	no	no	3.66	0.478225	0.32	6.06	94.5	1.7	0.17	0.24	40-59	£¼25	0.02928	0.0038258	0.00256	0.04848	0.756	0.0136	0.00136	0.00192	-3.49726785	-5.333778755	-5.637994734	-3.006186731	-0.278392026	-4.22673375	-6.04909366	-5.836171663
2001-2002	11127	1	14	44	female	white	married_partner	3.33	college graduate or above	23.06	no	45.99547511	moderate	Assumed alive	alive	215	yes	yes	no	no	no	no	1.46	0.462	0.61	6.34	75.2	0.5	0.07	0.14	40-59	£¼25	0.031742253	0.010044466	0.013262174	0.137839646	1.634943433	0.010870635	0.001521889	0.003043778	-3.4190889	-4.505825763	-4.250144412	-1.974435639	0.492219661	-4.433687615	-5.982747121	-5.510575957
2001-2002	11134	1	22	62	male	white	married_partner	5	college graduate or above	31.96	yes	140.9954751	mild	Assumed alive	alive	209	no	yes	no	no	yes	no	0.84	0.213875	0.24	7.51	22.7	0.9	0.12	0.27	¡Ý60	¡Ý30	0.005957638	0.001516893	0.001702182	0.053264121	0.160998074	0.006383184	0.000851091	0.001914955	-4.96791523	-5.984730213	-5.913695579	-2.913892032	-1.82017083	-4.908550356	-6.291980007	-5.837900872
2001-2002	11135	1	20	73	female	black	alone	2.91	high school graduate/ged or equivalent	31.06	yes	20.99547511	mild	Assumed deceased	All other causes (residual)	116	no	yes	no	no	yes	no	0.38	0.13525	0.05	1.2	16.2	0.3	0.06	0.07	¡Ý60	¡Ý30	0.018099138	0.006441864	0.002381466	0.057155172	0.771594828	0.014288793	0.002857759	0.003334052	-3.958112079	-4.900633894	-5.689446078	-2.844640454	-0.258000524	-4.180635196	-5.557668932	-5.441252441
2001-2002	11142	2	15	50	male	mexican	alone	0.9	high school graduate/ged or equivalent	26.26	yes	142.9977376	heavy	Assumed deceased	Malignant neoplasms (C00-C97)	165	yes	no	no	no	no	no	0.08	0.485675	0.71	2.53	33.1	1	0.08	0.12	40-59	25-29.9	0.000559449	0.003396382	0.004965114	0.017692588	0.231472194	0.006993118	0.000559449	0.000839174	-6.463422462	-5.426973257	-5.121827193	-3.979628218	-1.458984658	-4.829174403	-6.463422462	-6.298438658
2001-2002	11150	1	18	57	female	white	alone	5	college graduate or above	27.77	no	84.00452489	moderate	Assumed alive	alive	216	no	yes	no	no	yes	no	2.31	0.93575	0.31	4.91	50.2	1.1	0.11	0.2	40-59	25-29.9	0.027498519	0.011139281	0.003690277	0.058449232	0.597586857	0.013094533	0.001309453	0.002380824	-3.557903168	-4.411308729	-5.36226355	-2.822632567	-0.51318364	-4.261968307	-6.070744461	-5.689635773
2001-2002	11181	2	21	21	male	white	alone	2.82	college graduate or above	19.62	no	247.9977376	heavy	Assumed alive	alive	209	yes	yes	no	no	no	no	4.82	0.1161	0.68	8.19	50	1.2	0.14	0.26	20-39	£¼25	0.019435661	0.000468149	0.00274196	0.033024495	0.201614743	0.004838754	0.000564521	0.001048397	-3.890473807	-6.523752561	-5.588145608	-3.380674578	-1.596448923	-5.143237892	-6.460175394	-6.190697908
2001-2002	11187	2	23	48	female	white	married_partner	0.9	high school graduate/ged or equivalent	24.33	no	25.99547511	heavy	Assumed alive	alive	209	yes	no	no	no	no	no	0.47	0.15345	0.25	1.97	5.8	0.5	0.07	0.07	40-59	£¼25	0.01808007	0.00590295	0.009617058	0.075782419	0.223115753	0.019234117	0.002692776	0.002692776	-3.959110964	-4.975806366	-4.545293297	-2.566779578	-1.495592607	-3.900385157	-5.601376712	-5.601376712
2001-2002	11189	2	22	75	female	white	alone	1.24	high school graduate/ged or equivalent	27.48	yes	142.9977376	former	Assumed deceased	Chronic lower respiratory diseases (J40-J47)	26	yes	yes	yes	no	no	no	10.39	2.06155	1.11	10.88	52.6	1	0.11	0.25	¡Ý60	25-29.9	0.072658492	0.014416662	0.007762361	0.07608512	0.367837988	0.006993118	0.000769243	0.001748279	-2.608315838	-4.172306429	-4.737289939	-2.562845015	-0.99739779	-4.829174403	-6.337203542	-5.896780233
2001-2002	11216	1	14	85	female	white	alone	2.71	college graduate or above	30.79	yes	90.99547511	mild	Assumed deceased	All other causes (residual)	184	no	yes	no	no	no	no	1.05	0.373225	0.28	4.59	34.5	0.9	0.07	0.12	¡Ý60	¡Ý30	0.011539035	0.004101578	0.003077076	0.050442069	0.379139731	0.009890602	0.000769269	0.001318747	-4.378908676	-5.278205459	-5.502375194	-2.967298986	-0.967216379	-4.519855092	-6.337188801	-6.066728372
2001-2002	11227	2	14	47	male	black	married_partner	3.3	college graduate or above	37.47	yes	354.0045249	moderate	Assumed alive	alive	223	no	yes	no	no	no	no	1.06	0.453225	0.35	10.16	74.5	1.4	0.21	0.43	40-59	¡Ý30	0.002994312	0.00128028	0.000988688	0.028700198	0.210449287	0.003954752	0.000593213	0.001214674	-5.522883928	-6.083456929	-6.220280191	-3.516601562	-1.553770085	-5.307408222	-6.4420027	-6.112650182
2001-2002	11232	2	27	57	female	white	alone	5	college graduate or above	30.88	yes	47.00226244	mild	Assumed alive	alive	212	yes	yes	no	no	yes	no	1.39	0.433525	0.17	3.87	22.9	0.8	0.1	0.2	40-59	¡Ý30	0.029573045	0.009223492	0.003616847	0.082336462	0.48721059	0.017020457	0.002127557	0.004255114	-3.487636556	-4.583067052	-5.378043237	-2.484869105	-0.71700843	-4.016247651	-5.767503039	-5.24855352
2001-2002	11265	1	22	36	male	mexican	alone	0.84	high school graduate/ged or equivalent	28.3	no	157.0022624	heavy	Assumed alive	alive	219	no	no	no	no	no	no	1.58	0.304875	0.35	5.4	90.7	1	0.12	0.19	20-39	25-29.9	0.010063549	0.001941851	0.002229267	0.034394409	0.577698681	0.006369335	0.00076432	0.001210174	-4.504099426	-5.828716305	-5.735500029	-3.341201414	-0.546973349	-4.910427812	-6.339989821	-6.114684195
2001-2002	11271	2	21	20	female	other	alone	4.12	college graduate or above	20.28	no	155.9954751	heavy	Assumed alive	alive	209	no	yes	no	no	no	no	0.89	0.24515	0.26	4.66	33.4	0.4	0.21	0.15	20-39	£¼25	0.005705294	0.00157152	0.001666715	0.029872661	0.214108774	0.002564177	0.001346193	0.000961566	-5.004857961	-5.963258138	-5.926907897	-3.477884233	-1.536611451	-5.636822124	-6.05496131	-6.234011965
2001-2002	11275	2	17	62	female	mexican	married_partner	5	high school graduate/ged or equivalent	29.83	yes	80.99547511	heavy	Assumed alive	alive	211	no	yes	no	no	no	no	0.47	0.534325	0.25	6.45	45.3	0.8	0.17	0.2	¡Ý60	25-29.9	0.005802793	0.006596973	0.003086592	0.079634078	0.559290503	0.009877095	0.002098883	0.002469274	-4.990421972	-4.880005339	-5.500043864	-2.517833912	-0.579299875	-4.521096079	-5.776713658	-5.663810003
2001-2002	11277	1	21	74	male	white	married_partner	5	college graduate or above	28.41	yes	45	mild	Assumed deceased	Accidents (unintentional injuries) (V01-X59, Y85-Y86)	155	no	yes	no	no	no	no	0.22	0.13565	0.05	2.34	27.4	0.2	0.07	0.11	¡Ý60	25-29.9	0.004888889	0.003014444	0.001111111	0.052	0.608888889	0.004444444	0.001555556	0.002444444	-5.134687943	-5.517856311	-6.160540877	-2.937463365	-0.494478488	-5.213159558	-5.96948564	-5.670992652
2001-2002	11278	1	20	51	male	other	alone	1.38	high school graduate/ged or equivalent	26.63	yes	205	former	Assumed alive	alive	225	yes	yes	yes	no	no	no	2.6	1.3941	1.27	3.92	114	1.6	0.2	0.11	40-59	25-29.9	0.012682927	0.006800488	0.006195122	0.019121951	0.556097561	0.007804878	0.00097561	0.000536585	-4.29160644	-4.853569008	-4.934351989	-3.905943959	-0.5850149	-4.732449387	-6.226878191	-6.478192619
2001-2002	11279	1	15	31	male	mexican	alone	1.33	less than 9th grade	29.73	yes	114.0045249	heavy	Assumed alive	alive	225	yes	no	no	no	no	no	1.14	0.2579	0.39	3.46	140.4	1	0.1	0.09	20-39	25-29.9	0.009999603	0.002262191	0.003420917	0.030349673	1.231530065	0.008771582	0.000877158	0.000789442	-4.509896089	-5.725356251	-5.421408173	-3.462551457	0.209069021	-4.628276936	-6.277996259	-6.325851244
2001-2002	11285	2	23	77	female	white	alone	1.05	high school graduate/ged or equivalent	19.87	yes	72.99773756	mild	Assumed deceased	Cerebrovascular diseases (I60-I69)	209	yes	yes	no	no	no	no	0.59	1.112925	0.39	5.46	46.1	0.6	0.08	0.08	¡Ý60	£¼25	0.008082442	0.01524602	0.005342631	0.074796839	0.631526422	0.008219433	0.001095924	0.001095924	-4.70141215	-4.119907295	-5.06046156	-2.579698693	-0.458033286	-4.686441759	-6.167760593	-6.167760593
2001-2002	11298	1	14	21	male	black	alone	1.18	high school graduate/ged or equivalent	21.03	no	342.0022624	mild	Assumed alive	alive	214	yes	yes	no	no	no	no	3.67	0.58915	1.05	3.51	25.4	1.5	0.4	0.33	20-39	£¼25	0.010730923	0.001722649	0.003070155	0.01026309	0.074268515	0.004385936	0.001169583	0.000964906	-4.445526918	-5.90614982	-5.504074165	-4.486224271	-2.586693365	-5.223964186	-6.133220339	-6.232310924
2001-2002	11304	1	16	29	male	white	married_partner	4.42	college graduate or above	24.86	yes	49.00452489	heavy	Assumed alive	alive	222	no	yes	no	no	no	no	0.73	0.094675	0.18	1.46	45.1	0.2	0.06	0.09	20-39	£¼25	0.014896584	0.001931964	0.00367313	0.029793167	0.920323176	0.004081256	0.001224377	0.001836565	-4.141651063	-5.83208262	-5.365926155	-3.48046246	-0.081944407	-5.282196849	-6.108278523	-5.865161432
2001-2002	11311	1	16	68	male	black	alone	1.08	less than 9th grade	18.02	yes	170	former	Assumed deceased	Malignant neoplasms (C00-C97)	86	yes	yes	no	no	no	yes	0.59	0.732275	0.21	7.2	57.9	1.3	0.21	0.23	¡Ý60	£¼25	0.003470588	0.0043075	0.001235294	0.042352941	0.340588235	0.007647059	0.001235294	0.001352941	-5.410235283	-5.238634364	-6.103382463	-3.138380731	-1.074149258	-4.750536036	-6.103382463	-6.052089169
2001-2002	11327	1	28	47	female	mexican	married_partner	0	less than 9th grade	27.07	no	64.00452489	heavy	Assumed alive	alive	207	no	no	no	no	no	no	1.69	0.145375	0.28	4.32	44.7	2.6	0.11	0.1	40-59	25-29.9	0.026404383	0.002271324	0.004374691	0.067495228	0.698388123	0.040622128	0.001718628	0.00156239	-3.597052309	-5.722560547	-5.22605425	-2.6809912	-0.357549436	-3.179123331	-5.907627757	-5.966815043
2001-2002	11345	2	18	62	female	black	alone	5	college graduate or above	39.29	yes	245.9954751	mild	Assumed alive	alive	213	no	yes	no	no	no	no	1.41	0.484675	0.38	5.05	45.1	0.5	0.22	0.25	¡Ý60	¡Ý30	0.005731813	0.00197026	0.001544744	0.020528833	0.183336706	0.002032558	0.000894325	0.001016279	-5.000910818	-5.819105849	-5.973725278	-3.838362178	-1.690991272	-5.798348886	-6.268892497	-6.206501617
2001-2002	11358	1	21	38	female	other	married_partner	0	college graduate or above	21.92	no	117.0022624	never	Assumed alive	alive	204	no	no	no	no	no	no	2.09	1.527725	1.8	4.32	60.5	2	0.13	0.41	20-39	£¼25	0.017862902	0.013057226	0.015384318	0.036922363	0.517084018	0.017093687	0.00111109	0.003504206	-3.970558119	-4.264618699	-4.111430627	-3.272214289	-0.657617853	-4.012192211	-6.160551054	-5.402743709
2001-2002	11371	2	16	39	female	other	alone	0.47	college graduate or above	26.02	no	232.0022624	never	Assumed alive	alive	206	no	yes	no	no	no	no	3.64	1.089925	1.88	15.79	82.1	1.3	0.21	0.33	20-39	25-29.9	0.015689502	0.004697907	0.008103369	0.068059681	0.353875859	0.005603394	0.000905164	0.0014224	-4.09297537	-5.167656404	-4.699110686	-2.672784205	-1.035987243	-5.020171575	-6.263187402	-6.022996527
2001-2002	11382	1	15	57	male	mexican	married_partner	1.25	college graduate or above	46.21	no	180	heavy	Assumed alive	alive	226	yes	yes	no	no	no	yes	2.69	0.8352	0.62	5.01	124.8	2.2	0.24	0.24	40-59	¡Ý30	0.014944444	0.00464	0.003444444	0.027833333	0.693333333	0.012222222	0.001333333	0.001333333	-4.138644821	-5.177871213	-5.416100402	-3.546223154	-0.364803126	-4.325856363	-6.060457419	-6.060457419
2001-2002	11386	1	28	68	male	mexican	alone	4.19	college graduate or above	28.83	yes	184.0045249	mild	Assumed alive	alive	207	yes	yes	yes	no	yes	no	0.74	0.841975	0.65	6.11	69.5	2.5	0.12	0.28	¡Ý60	25-29.9	0.00402164	0.004575839	0.003532522	0.033205705	0.377708103	0.013586622	0.000652158	0.001521702	-5.293998659	-5.189312559	-5.3964768	-3.375362832	-0.970989548	-4.227650444	-6.405673042	-5.982821324
2001-2002	11394	2	24	48	female	white	married_partner	5	high school graduate/ged or equivalent	35.41	yes	117.9977376	mild	Assumed alive	alive	213	no	yes	no	no	no	no	4.34	0.184225	0.48	3.24	62.5	0.5	0.17	0.11	40-59	¡Ý30	0.036780366	0.001561259	0.004067875	0.027458154	0.529671172	0.004237369	0.001440706	0.000932221	-3.275965724	-5.967256443	-5.284833759	-3.559320566	-0.63361271	-5.251935933	-6.015468106	-6.249085024
2001-2002	11409	2	16	62	male	black	married_partner	3.52	college graduate or above	30.03	yes	80.99547511	moderate	Assumed alive	alive	205	yes	yes	no	no	no	no	0.93	0.4409	0.16	2.2	24.4	0.5	0.08	0.11	¡Ý60	¡Ý30	0.011482123	0.005443514	0.001975419	0.027162011	0.301251397	0.006173184	0.000987709	0.001358101	-4.383457826	-5.044681241	-5.817370411	-3.569781331	-1.196496169	-4.937405601	-6.22077231	-6.049898832
2001-2002	11426	1	16	75	male	black	married_partner	0.68	less than 9th grade	25.45	yes	190	former	Assumed deceased	Malignant neoplasms (C00-C97)	30	yes	yes	no	no	yes	no	0.49	2.0678	0.33	5.51	77.6	3.1	0.24	0.33	¡Ý60	25-29.9	0.002578947	0.010883158	0.001736842	0.029	0.408421053	0.016315789	0.001263158	0.001736842	-5.632686553	-4.432633184	-5.90095054	-3.506557897	-0.893011184	-4.056136507	-6.090994142	-5.90095054
2001-2002	11440	1	14	24	female	white	alone	3.39	college graduate or above	41.19	no	110	heavy	Assumed alive	alive	214	yes	yes	no	no	no	no	6.04	0.170525	0.85	5.82	58.9	0.6	0.13	0.29	20-39	¡Ý30	0.054909091	0.001550227	0.007727273	0.052909091	0.535454545	0.005454545	0.001181818	0.002636364	-2.884028284	-5.971572797	-4.74130236	-2.920456153	-0.622773445	-5.042970675	-6.127596721	-5.616771098
2001-2002	11468	2	28	36	male	black	married_partner	4.14	college graduate or above	26.14	yes	59.00452489	mild	Assumed alive	alive	214	no	yes	no	no	no	no	0.24	0.000225	0.13	2.09	30.5	0.2	0.09	0.09	20-39	25-29.9	0.004067485	3.81E-06	0.002203221	0.035421012	0.516909509	0.003389571	0.001525307	0.001525307	-5.284910706	-6.903949264	-5.743598457	-3.312609411	-0.657954745	-5.428523881	-5.981392739	-5.981392739
2001-2002	11502	2	14	77	female	white	married_partner	5	college graduate or above	25.01	yes	129.0045249	mild	Assumed alive	alive	224	yes	yes	no	no	no	no	1.39	0.817225	0.37	7.82	26.5	1.5	0.18	0.17	¡Ý60	25-29.9	0.010774816	0.006334855	0.002868116	0.060618029	0.205419151	0.011627499	0.0013953	0.001317783	-4.441792278	-4.915117593	-5.554987596	-2.786800777	-1.577846463	-4.371878373	-6.034246839	-6.067144053
2001-2002	11507	2	17	85	male	mexican	alone	1.21	less than 9th grade	22.78	yes	182.9977376	mild	Assumed deceased	Influenza and pneumonia (J09-J18)	85	yes	yes	yes	no	no	no	7.05	0.944025	0.62	4.52	96.9	1.9	0.15	0.17	¡Ý60	£¼25	0.038525066	0.00515867	0.00338802	0.024699759	0.529514743	0.010382642	0.000819682	0.000928973	-3.230820215	-5.08989438	-5.428877172	-3.661273668	-0.63390753	-4.475665714	-6.309093373	-6.250767421
2001-2002	11511	1	22	75	female	white	alone	1.63	college graduate or above	26.79	yes	34.00452489	moderate	Assumed deceased	All other causes (residual)	148	yes	yes	no	no	no	no	3.04	0.26	0.07	3.55	19.2	0.2	0.09	0.07	¡Ý60	25-29.9	0.089399867	0.007646041	0.00205855	0.104397871	0.564630739	0.00588157	0.002646707	0.00205855	-2.403512484	-4.750653722	-5.789814473	-2.250012843	-0.569813819	-4.978908427	-5.613930824	-5.789814473
2001-2002	11523	1	15	27	female	mexican	married_partner	0.47	high school graduate/ged or equivalent	25.57	no	114.0045249	never	Assumed alive	alive	225	no	no	no	no	no	no	0.77	0.3292	0.46	4.2	36.8	0.6	0.15	0.12	20-39	25-29.9	0.006754118	0.002887605	0.004034928	0.036840643	0.322794205	0.005262949	0.001315737	0.00105259	-4.859531237	-5.549962074	-5.291356139	-3.274371543	-1.127647134	-5.073104119	-6.068027176	-6.188652966
2001-2002	11527	1	22	50	male	white	married_partner	5	college graduate or above	30.74	yes	300	former	Assumed alive	alive	219	yes	yes	no	no	no	no	1.77	1.352025	0.81	10.97	40.9	1.5	0.25	0.37	40-59	¡Ý30	0.0059	0.00450675	0.0027	0.036566667	0.136333333	0.005	0.000833333	0.001233333	-4.976233867	-5.201780667	-5.599422459	-3.281638147	-1.985344218	-5.11599581	-6.301619475	-6.104260041
2001-2002	11557	1	17	81	female	white	alone	1.33	high school graduate/ged or equivalent	17.74	yes	82.00226244	mild	Assumed deceased	Diseases of heart (I00-I09, I11, I13, I20-I51)	45	yes	yes	no	no	no	no	1.58	0.71535	0.22	4.56	39	0.4	0.1	0.14	¡Ý60	£¼25	0.019267761	0.00872354	0.002682853	0.055608222	0.475596634	0.004877914	0.001219479	0.00170727	-3.89872378	-4.63320555	-5.604067608	-2.871601042	-0.741084777	-5.136553309	-6.110482999	-5.911814544
2001-2002	11572	2	15	85	female	mexican	married_partner	1.64	less than 9th grade	27.45	yes	100	never	Assumed deceased	Malignant neoplasms (C00-C97)	121	yes	yes	yes	no	no	no	7.74	0.383675	0.43	7.62	57.1	1	0.09	0.15	¡Ý60	25-29.9	0.0774	0.00383675	0.0043	0.0762	0.571	0.01	9.00E-04	0.0015	-2.545931352	-5.331512271	-5.240048458	-2.561355822	-0.558616288	-4.509860006	-6.265901393	-5.991464547
2001-2002	11574	2	25	47	male	white	alone	1.75	college graduate or above	25.67	yes	352.0022624	former	Assumed alive	alive	208	yes	no	no	no	no	no	1.65	1.47835	1.04	19.04	243	2.8	0.33	0.3	40-59	25-29.9	0.00468747	0.004199831	0.002954526	0.054090561	0.690336472	0.007954494	0.000937494	0.000852267	-5.169489792	-5.259129162	-5.532894416	-2.898776876	-0.369128639	-4.715599713	-6.246359907	-6.29134485
2001-2002	11586	2	24	68	male	black	married_partner	3.66	high school graduate/ged or equivalent	27.25	yes	397.9977376	mild	Assumed deceased	Diseases of heart (I00-I09, I11, I13, I20-I51)	202	no	yes	yes	no	no	no	1.56	1.045275	0.58	9.54	61.9	2	0.31	0.23	¡Ý60	25-29.9	0.00391962	0.002626334	0.001457295	0.023969986	0.155528522	0.005025154	0.000778899	0.000577893	-5.314523932	-5.619533051	-6.008694243	-3.690080755	-1.854517035	-5.111812208	-6.331760702	-6.451665036
2001-2002	11587	1	18	38	female	white	married_partner	2.06	high school graduate/ged or equivalent	25.02	no	25	mild	Assumed alive	alive	215	yes	yes	no	no	no	no	0.24	0.062175	0.13	1.89	75.1	0.2	0.08	0.07	20-39	25-29.9	0.0096	0.002487	0.0052	0.0756	3.004	0.008	0.0032	0.0028	-4.546901278	-5.658713511	-5.083205987	-2.569158202	1.100277568	-4.710530702	-5.472670754	-5.572754212
2001-2002	11598	2	16	30	female	white	married_partner	5	high school graduate/ged or equivalent	22	no	60	moderate	Assumed alive	alive	205	no	yes	no	no	no	no	4.18	0.0354	0.59	5.7	10.4	0.3	0.12	0.16	20-39	£¼25	0.069666667	0.00059	0.009833333	0.095	0.173333333	0.005	0.002	0.002666667	-2.649781293	-6.444021263	-4.525127478	-2.343407088	-1.746786104	-5.11599581	-5.80914299	-5.608472295
2001-2002	11609	2	25	34	female	mexican	married_partner	0.97	high school graduate/ged or equivalent	28.51	no	44.00452489	heavy	Assumed alive	alive	208	yes	no	no	no	no	no	0.42	0.151675	0.07	1.07	1.1	0.3	0.07	0.02	20-39	25-29.9	0.009544473	0.003446805	0.001590746	0.024315681	0.024997429	0.006817481	0.001590746	0.000454499	-4.552153442	-5.415569502	-5.955809606	-3.676331264	-3.649757619	-4.851392935	-5.955809606	-6.533093964
2001-2002	11630	2	20	42	male	black	married_partner	1.33	college graduate or above	27.97	yes	210.9954751	heavy	Assumed deceased	Malignant neoplasms (C00-C97)	95	yes	no	no	no	no	no	0.65	0.64335	0.31	4.74	23	1.3	0.29	0.17	40-59	25-29.9	0.003080635	0.003049118	0.001469226	0.022464937	0.109007077	0.00616127	0.001374437	0.000805704	-5.501502718	-5.509256318	-6.003850611	-3.752248026	-2.207210579	-4.939068	-6.042994898	-6.316804469
2001-2002	11634	1	19	52	female	white	married_partner	5	college graduate or above	24.89	no	32.00226244	mild	Assumed alive	alive	218	yes	yes	no	no	no	no	1.09	0.080575	0.43	1.46	30.3	0.2	0.07	0.06	40-59	£¼25	0.034060092	0.002517791	0.01343655	0.045621774	0.946808059	0.006249558	0.002187345	0.001874867	-3.350691778	-5.649922117	-4.237992093	-3.065687583	-0.053603266	-4.926814757	-5.748566887	-5.851748712
2001-2002	11638	2	21	45	male	white	married_partner	0.93	college graduate or above	30.34	yes	32.00226244	mild	Assumed alive	alive	209	no	yes	no	no	no	no	0.47	0.084525	0.11	2.75	10.9	0.4	0.05	0.06	40-59	¡Ý30	0.014686462	0.00264122	0.003437257	0.085931425	0.340600919	0.012499116	0.00156239	0.001874867	-4.154957254	-5.615436623	-5.41771889	-2.442635695	-1.074112127	-4.305131055	-5.966815043	-5.851748712
2001-2002	11660	1	22	41	male	white	married_partner	4.25	college graduate or above	29.92	yes	212.0022624	mild	Assumed alive	alive	220	yes	yes	no	no	no	no	2.29	0.410125	0.34	12.99	47.7	1.7	0.26	0.31	40-59	25-29.9	0.010801772	0.001934531	0.001603756	0.061272931	0.224997599	0.008018782	0.001226402	0.001462249	-4.43950563	-5.831207552	-5.950800081	-2.776228442	-1.487230904	-4.708445949	-6.107368447	-6.006680303
2001-2002	11664	2	27	61	male	mexican	alone	0.84	less than 9th grade	25.74	yes	140	heavy	Assumed deceased	Diabetes mellitus (E10-E14)	68	yes	no	no	no	no	no	0.54	2.4365	0.37	2.78	61.2	1.2	0.16	0.13	¡Ý60	25-29.9	0.003857143	0.017403571	0.002642857	0.019857143	0.437142857	0.008571429	0.001142857	0.000928571	-5.327304903	-3.995210534	-5.614986976	-3.870058806	-0.825210264	-4.648972809	-6.145615227	-6.250975743
2001-2002	11695	1	23	23	male	white	married_partner	0.29	college graduate or above	23.57	yes	165	heavy	Assumed alive	alive	224	no	yes	no	no	no	no	0.63	0.0508	0.21	3.43	81.6	0.07	0.06	0.14	20-39	£¼25	0.003818182	0.000307879	0.001272727	0.020787879	0.494545455	0.000424242	0.000363636	0.000848485	-5.335358638	-6.6393487	-6.086774727	-3.826401483	-0.702096195	-6.554115239	-6.597600351	-6.293388976
2001-2002	11702	1	21	63	female	white	alone	5	college graduate or above	36.42	yes	29.00452489	moderate	Assumed alive	alive	203	no	yes	no	no	no	no	2.32	0.3679	0.13	1.49	20.4	0.3	0.11	0.14	¡Ý60	¡Ý30	0.07998752	0.012684228	0.004482059	0.051371295	0.703338534	0.010343214	0.003792512	0.004826833	-2.513460216	-4.291511367	-5.206274467	-2.949396646	-0.350496167	-4.479135623	-5.340700642	-5.145281638
2001-2002	11714	1	24	46	female	black	married_partner	5	college graduate or above	44.45	no	92.99773756	former	Assumed alive	alive	209	no	yes	no	no	no	no	0.54	0.628275	1.44	2.58	25.9	0.3	0.11	0.18	40-59	¡Ý30	0.005806593	0.00675581	0.015484248	0.02774261	0.278501399	0.003225885	0.001182824	0.001935531	-4.989863597	-4.859313102	-4.105350041	-3.549374575	-1.274747982	-5.466526589	-6.127135611	-5.830866937
2001-2002	11740	2	15	38	male	white	alone	5	college graduate or above	28.88	no	100	moderate	Assumed alive	alive	218	yes	yes	no	no	no	no	5.24	0.147825	0.43	2.28	43.3	0.5	0.13	0.06	20-39	25-29.9	0.0524	0.00147825	0.0043	0.0228	0.433	0.005	0.0013	6.00E-04	-2.929944533	-6.000202613	-5.240048458	-3.738069698	-0.834710745	-5.11599581	-6.074846156	-6.43775165
2001-2002	11747	2	17	77	male	mexican	alone	1.04	less than 9th grade	28.52	yes	52.99773756	moderate	Assumed deceased	Diseases of heart (I00-I09, I11, I13, I20-I51)	32	no	yes	no	no	no	no	0.08	0.184725	0.16	3.6	16.5	0.3	0.07	0.05	¡Ý60	25-29.9	0.001509498	0.003485526	0.003018997	0.067927428	0.311334045	0.005660619	0.001320811	0.000943436	-5.987672387	-5.406899478	-5.51672296	-2.674701097	-1.163682007	-5.011542856	-6.065838543	-6.243297481
2001-2002	11751	1	15	72	male	mexican	married_partner	2.66	less than 9th grade	26.95	no	110	former	Assumed alive	alive	225	yes	yes	no	no	no	no	0.87	1.4921	0.22	6.27	18	1.7	0.11	0.14	¡Ý60	25-29.9	0.007909091	0.013564545	0.002	0.057	0.163636364	0.015454545	0.001	0.001272727	-4.720683073	-4.229165097	-5.80914299	-2.847312268	-1.804016094	-4.107153521	-6.214608098	-6.086774727
2001-2002	11769	1	19	81	male	white	married_partner	5	college graduate or above	27.34	yes	115	former	Assumed deceased	All other causes (residual)	165	yes	yes	no	no	yes	no	3.01	0.244275	0.48	7.76	193.9	1.1	0.12	0.25	¡Ý60	25-29.9	0.026173913	0.00212413	0.004173913	0.067478261	1.686086957	0.009565217	0.001043478	0.002173913	-3.605497845	-5.768599295	-5.264126002	-2.681238944	0.523003347	-4.550188052	-6.193101893	-5.752790054
2001-2002	11788	2	15	25	female	white	married_partner	5	college graduate or above	33.94	no	50	mild	Assumed alive	alive	217	no	yes	no	no	no	no	1.47	0.072325	0.22	2.21	29.3	0.2	0.06	0.12	20-39	¡Ý30	0.0294	0.0014465	0.0044	0.0442	0.586	0.004	0.0012	0.0024	-3.493312671	-6.013096847	-5.221356325	-3.096658192	-0.532730459	-5.298317367	-6.119297919	-5.683979847
2001-2002	11796	2	22	40	male	mexican	alone	1.81	college graduate or above	25.81	no	62.00226244	heavy	Assumed alive	alive	215	no	no	no	no	no	no	0.4	0.04415	0.09	1.35	5.4	0.4	0.06	0.04	40-59	25-29.9	0.006451377	0.000712071	0.00145156	0.021773399	0.087093596	0.006451377	0.000967707	0.000645138	-4.899356366	-6.370051653	-6.011030749	-3.782162134	-2.429355438	-4.899356366	-6.230886565	-6.409931161
2001-2002	11856	2	24	31	female	white	married_partner	1.51	high school graduate/ged or equivalent	27.24	no	310	heavy	Assumed alive	alive	213	yes	no	no	no	yes	no	2.78	0.594925	0.72	8.86	22.1	1.7	0.64	0.26	20-39	25-29.9	0.008967742	0.001919113	0.002322581	0.028580645	0.071290323	0.005483871	0.002064516	0.00083871	-4.608401207	-5.836475509	-5.707013495	-3.520635011	-2.62706501	-5.038437575	-5.787865592	-6.298691216
2001-2002	11878	2	23	33	female	mexican	alone	0.34	high school graduate/ged or equivalent	34.6	no	77.00226244	moderate	Assumed alive	alive	206	yes	no	no	no	no	no	0.4	0.63315	0.24	2.35	17.4	0.3	0.08	0.06	20-39	¡Ý30	0.005194653	0.008222486	0.003116792	0.030518584	0.225967387	0.003895989	0.001038931	0.000779198	-5.084068849	-4.686110682	-5.492681172	-3.457177945	-1.482948944	-5.319338894	-6.195329867	-6.331592643
2001-2002	11882	1	20	45	male	black	married_partner	0.68	high school graduate/ged or equivalent	26.87	no	190	mild	Assumed alive	alive	225	yes	yes	no	no	no	no	1.97	0.662325	0.42	4.46	69.3	4.3	0.28	0.26	40-59	25-29.9	0.010368421	0.003485921	0.002210526	0.023473684	0.364736842	0.022631579	0.001473684	0.001368421	-4.47691585	-5.406811442	-5.741320394	-3.710156853	-1.005841215	-3.74517137	-6.002046656	-6.045531768
2001-2002	11919	1	23	78	female	white	alone	1.02	high school graduate/ged or equivalent	26.85	yes	9.004524887	former	Assumed deceased	Diabetes mellitus (E10-E14)	115	yes	yes	yes	no	no	yes	0.33	0.1108	0.15	0.47	1.6	0.2	0.08	0.03	¡Ý60	25-29.9	0.036648241	0.012304925	0.016658291	0.05219598	0.177688442	0.022211055	0.008884422	0.003331658	-3.27946904	-4.31962104	-4.036549835	-2.933772451	-1.722111536	-3.763126593	-4.616795285	-5.441804833
2001-2002	11941	2	14	38	female	black	married_partner	1.28	college graduate or above	26.23	no	242.9977376	moderate	Assumed alive	alive	222	no	yes	yes	no	no	no	5.37	0.31285	0.43	7.46	69	0.8	0.18	0.14	20-39	25-29.9	0.022098971	0.001287461	0.001769564	0.030699874	0.283953261	0.003292212	0.000740748	0.000576137	-3.7679672	-6.080313008	-5.889065444	-3.451442563	-1.255430109	-5.450953126	-6.353440581	-6.45277833
2001-2002	11944	2	18	35	male	white	alone	1.69	high school graduate/ged or equivalent	26.05	yes	55.99547511	mild	Assumed alive	alive	213	no	no	no	no	no	no	0.99	0.163825	0.12	1.2	11.3	0.3	0.17	0.03	20-39	25-29.9	0.01768	0.002925683	0.00214303	0.021430303	0.20180202	0.005357576	0.00303596	0.000535758	-3.980301846	-5.540214974	-5.76256788	-3.79734242	-1.595525046	-5.058108144	-5.512511187	-6.478731485
2001-2002	11946	2	15	40	female	white	married_partner	2.55	college graduate or above	24.72	no	24.00452489	moderate	Assumed alive	alive	217	no	yes	no	no	no	no	0.08	0.045375	0.09	0.83	4.7	0.1	0.03	0.03	40-59	£¼25	0.003332705	0.001890269	0.003749293	0.034576814	0.195796418	0.004165881	0.001249764	0.001249764	-5.441563222	-5.846405835	-5.349759489	-3.336061136	-1.625585493	-5.265679573	-6.096929791	-6.096929791
2001-2002	11954	2	18	50	male	white	married_partner	2.35	college graduate or above	27.31	no	215.9954751	heavy	Assumed alive	alive	212	yes	yes	no	no	no	no	4.44	1.205925	0.69	7.9	50.1	0.5	0.13	0.26	40-59	25-29.9	0.020555986	0.005583103	0.003194511	0.03657484	0.231949303	0.002314863	0.000601864	0.001203729	-3.83710172	-5.023249054	-5.473978426	-3.281420594	-1.456934431	-5.709338891	-6.436587041	-6.11760439
2001-2002	11959	1	26	67	female	white	alone	1.05	high school graduate/ged or equivalent	46.48	yes	97.99773756	mild	Assumed deceased	Diseases of heart (I00-I09, I11, I13, I20-I51)	164	yes	yes	no	no	no	no	0.41	0.984025	0.38	3.6	16.9	0.5	0.13	0.11	¡Ý60	¡Ý30	0.00418377	0.010041303	0.003877641	0.036735542	0.172452961	0.005102159	0.001326561	0.001122475	-5.262222677	-4.506112198	-5.323093672	-3.277152871	-1.751848835	-5.099112701	-6.063363965	-6.155172469
2001-2002	11960	1	19	60	male	white	married_partner	5	college graduate or above	27.84	yes	177.0022624	mild	Assumed alive	alive	217	yes	yes	no	no	yes	no	1.98	0.288825	0.31	10.1	31.3	1.9	0.12	0.35	¡Ý60	25-29.9	0.011186298	0.001631759	0.00175139	0.057061418	0.176833898	0.010734326	0.000677957	0.001977376	-4.407443098	-5.94010291	-5.895649025	-2.846253906	-1.726905322	-4.44523688	-6.390178037	-5.816712952
2001-2002	11961	2	24	69	male	black	married_partner	2.53	college graduate or above	42.44	yes	135.9954751	mild	Assumed deceased	Diseases of heart (I00-I09, I11, I13, I20-I51)	70	yes	yes	yes	no	no	no	0.08	0.242375	0.26	2.33	160.7	0.2	0.14	0.28	¡Ý60	¡Ý30	0.000588255	0.001782228	0.001911828	0.017132923	1.181656962	0.001470637	0.001029446	0.002058892	-6.445119434	-5.884503084	-5.838974108	-4.010026044	0.16776357	-6.0032792	-6.199992422	-5.78970251
2001-2002	11968	2	19	53	female	white	married_partner	4.35	college graduate or above	34.92	yes	35	never	Assumed alive	alive	222	no	yes	no	yes	no	yes	1.44	0.168575	0.13	1.17	14.3	0.2	0.06	0.06	40-59	¡Ý30	0.041142857	0.004816429	0.003714286	0.033428571	0.408571429	0.005714286	0.001714286	0.001714286	-3.166690072	-5.147068853	-5.357157867	-3.368868495	-0.892643962	-5.003517826	-5.909226449	-5.909226449
2001-2002	11972	1	23	85	female	white	married_partner	1.38	high school graduate/ged or equivalent	28.83	yes	117.9977376	never	Assumed deceased	Diseases of heart (I00-I09, I11, I13, I20-I51)	47	no	yes	no	no	no	no	1.55	0.4834	0.25	2.42	34.4	1.9	0.15	0.15	¡Ý60	25-29.9	0.013135845	0.004096689	0.002118685	0.020508868	0.291531013	0.016102004	0.001271211	0.001271211	-4.259041503	-5.279164221	-5.77034394	-3.839289973	-1.229184589	-4.06855965	-6.087442191	-6.087442191
2001-2002	11979	1	24	63	female	white	married_partner	4.74	college graduate or above	24.39	yes	150	mild	Assumed alive	alive	211	yes	yes	no	yes	no	yes	7.14	1.231075	0.81	8.77	24.3	1	0.16	0.14	¡Ý60	£¼25	0.0476	0.008207167	0.0054	0.058466667	0.162	0.006666667	0.001066667	0.000933333	-3.024131748	-4.687773113	-5.051457289	-2.822339348	-1.814005078	-4.870873352	-6.181818276	-6.24850965
[truncated: 13,341 more rows]
